# Supplementary material for: Unsupervised learning analysis on the proteomes of Zika virus
Source: PeerJ Comput Sci. 2024 Nov 11;10:e2443. doi: 10.7717/peerj-cs.2443 (PMC11623125; doi:10.7717/peerj-cs.2443)
Supplement: Supplemental Information 3 [file peerj-cs-10-2443-s003.txt]

accession	Host1	host	country	isolation	collection_date	year_date	Region
QDH45910	Homo_sapiens	Homo sapiens	Guinea		2018/08	2018	Africa
AMR68906	Homo_sapiens	Homo sapiens	Nigeria	kidney,abdominal cavity	09/09/1968	1968	Africa
AZS35403	Homo_sapiens	Homo sapiens	Cape Verde	blood	03/12/2015	2015	Africa
AZS35404	Homo_sapiens	Homo sapiens	Cape Verde	blood	27/11/2015	2015	Africa
AZS35405	Homo_sapiens	Homo sapiens	Cape Verde	urine	04/06/2016	2016	Africa
BBA85762	Homo_sapiens	Homo sapiens	Japan		2016	2016	Asia
BBC70847	Homo_sapiens	Homo sapiens	Japan		2017	2017	Asia
BAV89190	Homo_sapiens	Homo sapiens	Japan	blood	21/04/2016	2016	Asia
BAX00477	Homo_sapiens	Homo sapiens	Japan	urine	22/11/2016	2016	Asia
BAV82373	Homo_sapiens	Homo sapiens	Japan		20/05/2016	2016	Asia
AZS35407	Homo_sapiens	Homo sapiens	India	blood	18/09/2018	2018	Asia
QGA72951	Homo_sapiens	Homo sapiens	China	blood	01/07/2019	2019	Asia
AZS35409	Homo_sapiens	Homo sapiens	India	blood	10/10/2018	2018	Asia
AZS35410	Homo_sapiens	Homo sapiens	India	blood	15/10/2018	2018	Asia
AQS26698	Homo_sapiens	Homo sapiens	South Korea	urine	2016/04	2016	Asia
AUF35021	Homo_sapiens	Homo sapiens	Thailand		30/11/2016	2016	Asia
AUF35022	Homo_sapiens	Homo sapiens	Thailand	placenta	30/11/2016	2016	Asia
AVV62004	Homo_sapiens	Homo sapiens	Thailand	brain	01/10/2017	2017	Asia
AUI42289	Homo_sapiens	Homo sapiens	Thailand	blood	28/10/2006	2006	Asia
AVZ47169	Homo_sapiens	Homo sapiens	Thailand	blood	01/12/2016	2016	Asia
AFD30972	Homo_sapiens	Homo sapiens	Cambodia	kidney,abdominal cavity	2010	2010	Asia
AML82110	Homo_sapiens	Homo sapiens	China	saliva,oronasopharynx	12/02/2016	2016	Asia
AMM39805	Homo_sapiens	Homo sapiens	China	urine	14/02/2016	2016	Asia
ASU55505	Homo_sapiens	Homo sapiens	China	sperm	14/09/2016	2016	Asia
AMK49492	Homo_sapiens	Homo sapiens	Indonesia	blood	30/12/2014	2014	Asia
ATI21641	Homo_sapiens	Homo sapiens	Singapore	blood	2017/08	2017	Asia
APH11611	Homo_sapiens	Homo sapiens	Thailand	urine	30/08/2016	2016	Asia
ATL14618	Homo_sapiens	Homo sapiens	Thailand	brain	07/08/2017	2017	Asia
AVG19202	Homo_sapiens	Homo sapiens	Thailand	urine	11/11/2016	2016	Asia
AVG19203	Homo_sapiens	Homo sapiens	Thailand	urine	07/09/2017	2017	Asia
AMX81915	Homo_sapiens	Homo sapiens	Thailand		09/07/2013	2013	Asia
AMX81916	Homo_sapiens	Homo sapiens	Thailand		21/09/2013	2013	Asia
AMX81917	Homo_sapiens	Homo sapiens	Thailand		16/01/2015	2015	Asia
ARK18853	Homo_sapiens	Homo sapiens	China	blood	01/11/2016	2016	Asia
APG56499	Homo_sapiens	Homo sapiens	Taiwan	blood	2016/05	2016	Asia
ASW34302	Homo_sapiens	Homo sapiens	Taiwan		2016/10	2016	Asia
AMK79469	Homo_sapiens	Homo sapiens	China	blood	06/02/2016	2016	Asia
QDZ58858	Homo_sapiens	Homo sapiens	China		02/07/2019	2019	Asia
AMR39830	Homo_sapiens	Homo sapiens	China	blood	16/02/2016	2016	Asia
APH11493	Homo_sapiens	Homo sapiens	Singapore		04/09/2016	2016	Asia
APH11495	Homo_sapiens	Homo sapiens	Singapore		04/09/2016	2016	Asia
APH11500	Homo_sapiens	Homo sapiens	Singapore		07/09/2016	2016	Asia
APH11502	Homo_sapiens	Homo sapiens	Singapore		07/09/2016	2016	Asia
APH11510	Homo_sapiens	Homo sapiens	Singapore		13/09/2016	2016	Asia
APH11511	Homo_sapiens	Homo sapiens	Singapore		13/09/2016	2016	Asia
APH11513	Homo_sapiens	Homo sapiens	Singapore		13/09/2016	2016	Asia
APH11518	Homo_sapiens	Homo sapiens	Singapore		30/08/2016	2016	Asia
APH11519	Homo_sapiens	Homo sapiens	Singapore		27/08/2016	2016	Asia
APH11520	Homo_sapiens	Homo sapiens	Singapore		26/08/2016	2016	Asia
APH11522	Homo_sapiens	Homo sapiens	Singapore		27/08/2016	2016	Asia
APH11526	Homo_sapiens	Homo sapiens	Singapore		27/08/2016	2016	Asia
APH11528	Homo_sapiens	Homo sapiens	Singapore		28/08/2016	2016	Asia
APH11534	Homo_sapiens	Homo sapiens	Singapore		30/08/2016	2016	Asia
APH11536	Homo_sapiens	Homo sapiens	Singapore		28/08/2016	2016	Asia
APH11538	Homo_sapiens	Homo sapiens	Singapore		28/08/2016	2016	Asia
APH11539	Homo_sapiens	Homo sapiens	Singapore		29/08/2016	2016	Asia
APH11547	Homo_sapiens	Homo sapiens	Singapore		26/08/2016	2016	Asia
APH11549	Homo_sapiens	Homo sapiens	Singapore		28/08/2016	2016	Asia
APH11551	Homo_sapiens	Homo sapiens	Singapore		29/08/2016	2016	Asia
APH11552	Homo_sapiens	Homo sapiens	Singapore		27/08/2016	2016	Asia
APH11556	Homo_sapiens	Homo sapiens	Singapore		28/08/2016	2016	Asia
APH11562	Homo_sapiens	Homo sapiens	Singapore		29/08/2016	2016	Asia
APH11565	Homo_sapiens	Homo sapiens	Singapore		26/08/2016	2016	Asia
APH11571	Homo_sapiens	Homo sapiens	Singapore		28/08/2016	2016	Asia
APH11573	Homo_sapiens	Homo sapiens	Singapore		28/08/2016	2016	Asia
APH11578	Homo_sapiens	Homo sapiens	Singapore		05/09/2016	2016	Asia
APH11581	Homo_sapiens	Homo sapiens	Singapore		02/09/2016	2016	Asia
APH11588	Homo_sapiens	Homo sapiens	Singapore		15/09/2016	2016	Asia
APH11589	Homo_sapiens	Homo sapiens	Singapore		07/09/2016	2016	Asia
APH11595	Homo_sapiens	Homo sapiens	Singapore		07/09/2016	2016	Asia
APH11610	Homo_sapiens	Homo sapiens	Singapore		13/05/2016	2016	Asia
ANH21697	Homo_sapiens	Homo sapiens	China	blood	14/02/2016	2016	Asia
AMM43326	Homo_sapiens	Homo sapiens	China		2016/02	2016	Asia
AMM43325	Homo_sapiens	Homo sapiens	China		2016/02	2016	Asia
APO08504	Homo_sapiens	Homo sapiens	China		03/11/2016	2016	Asia
AOL02459	Homo_sapiens	Homo sapiens	Singapore	urine	27/08/2016	2016	Asia
AOO19565	Homo_sapiens	Homo sapiens	Singapore	urine	28/08/2016	2016	Asia
AUI42329	Homo_sapiens	Homo sapiens	China		16/04/2016	2016	Asia
AUI42330	Homo_sapiens	Homo sapiens	China		16/04/2016	2016	Asia
AMX81918	Homo_sapiens	Homo sapiens	China	blood	25/02/2016	2016	Asia
AMR39834	Homo_sapiens	Homo sapiens	Cambodia	kidney,abdominal cavity	2010	2010	Asia
AMD61711	Homo_sapiens	Homo sapiens	Philippines		09/05/2012	2012	Asia
AMD61710	Homo_sapiens	Homo sapiens	Thailand		19/07/2014	2014	Asia
AOC50652	Homo_sapiens	Homo sapiens	Thailand	kidney,abdominal cavity	12/02/2013	2013	Asia
ARI68105	Homo_sapiens	Homo sapiens	China		2016/09	2016	Asia
APG56458	Homo_sapiens	Homo sapiens	South Korea	sperm	28/04/2016	2016	Asia
APG56457	Homo_sapiens	Homo sapiens	South Korea	sperm	22/03/2016	2016	Asia
AMS00611	Homo_sapiens	Homo sapiens	Italy		06/03/2016	2016	Europe
AMN14619	Homo_sapiens	Homo sapiens	Italy	urine	01/02/2016	2016	Europe
AMN14620	Homo_sapiens	Homo sapiens	Italy		01/02/2016	2016	Europe
ASW34087	Homo_sapiens	Homo sapiens	Russia	blood	25/08/2016	2016	Europe
ART29823	Homo_sapiens	Homo sapiens	Russia	urine	31/05/2016	2016	Europe
ART29825	Homo_sapiens	Homo sapiens	Russia	urine	25/08/2016	2016	Europe
ART29828	Homo_sapiens	Homo sapiens	Russia	urine	30/01/2017	2017	Europe
AOX49264	Homo_sapiens	Homo sapiens	Italy	sperm	2016/04	2016	Europe
AOX49265	Homo_sapiens	Homo sapiens	Italy		2016/04	2016	Europe
ANG09399	Homo_sapiens	Homo sapiens	Honduras		06/01/2016	2016	North_America
AOW32303	Homo_sapiens	Homo sapiens	Honduras		16/04/2016	2016	North_America
QFP98590	Homo_sapiens	Homo sapiens	Canada		2016	2016	North_America
QFP98591	Homo_sapiens	Homo sapiens	Canada		2016	2016	North_America
QFP98592	Homo_sapiens	Homo sapiens	Canada		2016	2016	North_America
QFP98593	Homo_sapiens	Homo sapiens	Canada		2016	2016	North_America
AXQ40002	Homo_sapiens	Homo sapiens	Puerto Rico	blood	2016/08	2016	North_America
AXQ40003	Homo_sapiens	Homo sapiens	Puerto Rico	blood	2016/08	2016	North_America
AXQ40004	Homo_sapiens	Homo sapiens	Puerto Rico	blood	2016/08	2016	North_America
AXQ40005	Homo_sapiens	Homo sapiens	Puerto Rico	blood	2016/08	2016	North_America
AXQ39996	Homo_sapiens	Homo sapiens	Puerto Rico	blood	2016/05	2016	North_America
AXQ39997	Homo_sapiens	Homo sapiens	Puerto Rico	blood	2016/05	2016	North_America
AXQ39999	Homo_sapiens	Homo sapiens	Puerto Rico	blood	2016/06	2016	North_America
AXQ40000	Homo_sapiens	Homo sapiens	Puerto Rico	blood	2016/06	2016	North_America
AMQ48986	Homo_sapiens	Homo sapiens	USA	brain	02/02/2016	2016	North_America
AZU90720	Homo_sapiens	Homo sapiens	USA	blood	09/08/2016	2016	North_America
AZU90717	Homo_sapiens	Homo sapiens	USA	urine	03/09/2016	2016	North_America
APW84872	Homo_sapiens	Homo sapiens	Haiti	blood	29/05/2014	2014	North_America
QGA67056	Homo_sapiens	Homo sapiens	Haiti	blood	01/06/2016	2016	North_America
AMX81919	Homo_sapiens	Homo sapiens	USA	saliva,oronasopharynx	05/02/2016	2016	North_America
QGA67055	Homo_sapiens	Homo sapiens	Haiti	blood	11/12/2014	2014	North_America
AMQ34003	Homo_sapiens	Homo sapiens	Mexico	cerebrospinal fluid	25/02/2016	2016	North_America
AMQ34004	Homo_sapiens	Homo sapiens	Mexico	saliva,oronasopharynx	25/02/2016	2016	North_America
AQW43707	Homo_sapiens	Homo sapiens	Mexico	blood	15/10/2015	2015	North_America
AQW43708	Homo_sapiens	Homo sapiens	Mexico	blood	15/10/2015	2015	North_America
ANO46297	Homo_sapiens	Homo sapiens	Nicaragua		13/01/2016	2016	North_America
AXQ40006	Homo_sapiens	Homo sapiens	Puerto Rico	blood	2016/08	2016	North_America
AXQ40007	Homo_sapiens	Homo sapiens	USA	blood	2016/09	2016	North_America
AOG18295	Homo_sapiens	Homo sapiens	Dominican Republic		06/06/2016	2016	North_America
QFZ95661	Homo_sapiens	Homo sapiens	Nicaragua		19/01/2016	2016	North_America
ATG29267	Homo_sapiens	Homo sapiens	Guatemala		21/07/2016	2016	North_America
ATG29273	Homo_sapiens	Homo sapiens	Honduras		03/02/2016	2016	North_America
ATG29278	Homo_sapiens	Homo sapiens	Honduras		10/05/2016	2016	North_America
ATG29270	Homo_sapiens	Homo sapiens	Honduras		2016	2016	North_America
ATG29280	Homo_sapiens	Homo sapiens	Mexico		06/07/2016	2016	North_America
ATG29284	Homo_sapiens	Homo sapiens	Mexico		09/05/2016	2016	North_America
ATG29285	Homo_sapiens	Homo sapiens	Mexico		17/05/2016	2016	North_America
ATG29287	Homo_sapiens	Homo sapiens	Mexico		20/05/2016	2016	North_America
ATG29291	Homo_sapiens	Homo sapiens	Mexico		26/05/2016	2016	North_America
ATG29292	Homo_sapiens	Homo sapiens	Mexico		25/05/2016	2016	North_America
ATG29295	Homo_sapiens	Homo sapiens	Mexico		07/07/2016	2016	North_America
ATG29297	Homo_sapiens	Homo sapiens	Mexico		05/07/2016	2016	North_America
ATG29299	Homo_sapiens	Homo sapiens	Mexico		05/07/2016	2016	North_America
ATG29301	Homo_sapiens	Homo sapiens	Mexico		07/07/2016	2016	North_America
ATG29302	Homo_sapiens	Homo sapiens	Mexico		07/07/2016	2016	North_America
ATG29303	Homo_sapiens	Homo sapiens	Mexico		05/07/2016	2016	North_America
ATG29307	Homo_sapiens	Homo sapiens	Mexico		30/06/2016	2016	North_America
ASL68973	Homo_sapiens	Homo sapiens	Nicaragua		05/08/2016	2016	North_America
ASL68974	Homo_sapiens	Homo sapiens	Nicaragua		19/08/2016	2016	North_America
ATG29315	Homo_sapiens	Homo sapiens	Nicaragua		25/07/2016	2016	North_America
ASL68978	Homo_sapiens	Homo sapiens	Nicaragua		19/07/2016	2016	North_America
ASL68979	Homo_sapiens	Homo sapiens	Nicaragua		29/08/2016	2016	North_America
QDZ58854	Homo_sapiens	Homo sapiens	Panama		11/12/2015	2015	North_America
QDZ58855	Homo_sapiens	Homo sapiens	Panama	brain	11/12/2015	2015	North_America
QDZ58856	Homo_sapiens	Homo sapiens	Panama	brain	11/12/2015	2015	North_America
AVZ25032	Homo_sapiens	Homo sapiens	Cuba	urine	24/09/2017	2017	North_America
AVZ25035	Homo_sapiens	Homo sapiens	Cuba	blood	13/08/2017	2017	North_America
AUD54964	Homo_sapiens	Homo sapiens	Mexico	brain	24/11/2016	2016	North_America
APB03017	Homo_sapiens	Homo sapiens	USA	saliva,oronasopharynx	22/03/2016	2016	North_America
APB03018	Homo_sapiens	Homo sapiens	USA	urine	21/06/2016	2016	North_America
AOS90220	Homo_sapiens	Homo sapiens	USA	urine	19/07/2016	2016	North_America
APB03020	Homo_sapiens	Homo sapiens	USA	urine	16/07/2016	2016	North_America
AOS90223	Homo_sapiens	Homo sapiens	USA	urine	05/08/2016	2016	North_America
AYI50392	Homo_sapiens	Homo sapiens	Panama	blood	2015	2015	North_America
AYI50390	Homo_sapiens	Homo sapiens	Panama	blood	2015	2015	North_America
AYI50388	Homo_sapiens	Homo sapiens	Puerto Rico	blood	2015	2015	North_America
AOY08526	Homo_sapiens	Homo sapiens	Dominican Republic	blood	05/04/2016	2016	North_America
ARB07935	Homo_sapiens	Homo sapiens	Dominican Republic	urine	05/04/2016	2016	North_America
ARB07977	Homo_sapiens	Homo sapiens	Dominican Republic	urine	07/04/2016	2016	North_America
ARB07987	Homo_sapiens	Homo sapiens	Dominican Republic	blood	07/04/2016	2016	North_America
AOY08542	Homo_sapiens	Homo sapiens	Dominican Republic	blood	11/04/2016	2016	North_America
ARB07927	Homo_sapiens	Homo sapiens	Dominican Republic	urine	11/04/2016	2016	North_America
AOY08524	Homo_sapiens	Homo sapiens	Dominican Republic	blood	11/04/2016	2016	North_America
AOY08525	Homo_sapiens	Homo sapiens	Dominican Republic	blood	18/04/2016	2016	North_America
ARB07988	Homo_sapiens	Homo sapiens	Dominican Republic	urine	18/04/2016	2016	North_America
ARB07932	Homo_sapiens	Homo sapiens	Dominican Republic	blood	18/04/2016	2016	North_America
AOY08521	Homo_sapiens	Homo sapiens	Dominican Republic	blood	20/04/2016	2016	North_America
AOY08523	Homo_sapiens	Homo sapiens	Dominican Republic	blood	21/04/2016	2016	North_America
AOY08539	Homo_sapiens	Homo sapiens	Dominican Republic	blood	27/04/2016	2016	North_America
ARB07953	Homo_sapiens	Homo sapiens	Dominican Republic	blood	13/06/2016	2016	North_America
AOY08535	Homo_sapiens	Homo sapiens	Dominican Republic	blood	14/06/2016	2016	North_America
ARB07965	Homo_sapiens	Homo sapiens	Dominican Republic	blood	10/05/2016	2016	North_America
ARB07996	Homo_sapiens	Homo sapiens	Dominican Republic	blood	06/06/2016	2016	North_America
ARB07947	Homo_sapiens	Homo sapiens	Dominican Republic	blood	07/07/2016	2016	North_America
ARB07926	Homo_sapiens	Homo sapiens	Honduras	blood	28/05/2016	2016	North_America
ARB07954	Homo_sapiens	Homo sapiens	Honduras	blood	04/06/2016	2016	North_America
AOY08536	Homo_sapiens	Homo sapiens	Honduras	blood	06/06/2016	2016	North_America
ARB07964	Homo_sapiens	Homo sapiens	Honduras	blood	07/06/2016	2016	North_America
ARB07960	Homo_sapiens	Homo sapiens	Honduras	blood	10/06/2016	2016	North_America
AOY08527	Homo_sapiens	Homo sapiens	Honduras	blood	10/06/2016	2016	North_America
AOY08540	Homo_sapiens	Homo sapiens	Honduras	blood	30/04/2016	2016	North_America
AOY08531	Homo_sapiens	Homo sapiens	Honduras	blood	09/05/2016	2016	North_America
ARB07930	Homo_sapiens	Homo sapiens	Honduras	blood	13/05/2016	2016	North_America
ARB07936	Homo_sapiens	Homo sapiens	Jamaica	blood	10/07/2016	2016	North_America
ARB07931	Homo_sapiens	Homo sapiens	Jamaica	blood	13/06/2016	2016	North_America
ARB07976	Homo_sapiens	Homo sapiens	Puerto Rico	blood	13/04/2016	2016	North_America
ARB07974	Homo_sapiens	Homo sapiens	Puerto Rico	blood	26/06/2016	2016	North_America
ARB07957	Homo_sapiens	Homo sapiens	USA	urine	19/07/2016	2016	North_America
AOY08519	Homo_sapiens	Homo sapiens	USA	urine	05/08/2016	2016	North_America
APO39229	Homo_sapiens	Homo sapiens	USA	blood	28/09/2016	2016	North_America
APO39231	Homo_sapiens	Homo sapiens	USA	urine	29/07/2016	2016	North_America
APO39237	Homo_sapiens	Homo sapiens	USA	urine	31/08/2016	2016	North_America
APO39240	Homo_sapiens	Homo sapiens	USA	urine	11/10/2016	2016	North_America
APO39241	Homo_sapiens	Homo sapiens	USA	urine	03/10/2016	2016	North_America
ARB07971	Homo_sapiens	Homo sapiens	USA	blood	15/08/2016	2016	North_America
AQM74762	Homo_sapiens	Homo sapiens	Mexico		30/06/2016	2016	North_America
AMC13913	Homo_sapiens	Homo sapiens	Guatemala		01/11/2015	2015	North_America
AQX32984	Homo_sapiens	Homo sapiens	Honduras		26/08/2016	2016	North_America
AQX32985	Homo_sapiens	Homo sapiens	Honduras		26/08/2016	2016	North_America
AMB37295	Homo_sapiens	Homo sapiens	Haiti	blood	12/12/2014	2014	North_America
APC60216	Homo_sapiens	Homo sapiens	Mexico	blood	03/03/2016	2016	North_America
APC60215	Homo_sapiens	Homo sapiens	Mexico	kidney,abdominal cavity	03/03/2016	2016	North_America
AMC33116	Homo_sapiens	Homo sapiens	Martinique		2015/12	2015	North_America
ANK57897	Homo_sapiens	Homo sapiens	Puerto Rico		2015/12	2015	North_America
AMC13911	Homo_sapiens	Homo sapiens	Puerto Rico		01/12/2015	2015	North_America
ANW07476	Homo_sapiens	Homo sapiens	Puerto Rico		01/12/2015	2015	North_America
AOC50654	Homo_sapiens	Homo sapiens	Honduras	placenta	06/01/2015	2015	North_America
AWF93619	Homo_sapiens	Homo sapiens	Mexico		23/06/2016	2016	North_America
AWF93617	Homo_sapiens	Homo sapiens	Mexico		10/08/2016	2016	North_America
AWF93618	Homo_sapiens	Homo sapiens	Mexico		22/08/2016	2016	North_America
AQZ41952	Homo_sapiens	Homo sapiens	Nicaragua		30/06/2016	2016	North_America
AQZ41955	Homo_sapiens	Homo sapiens	Nicaragua		30/06/2016	2016	North_America
AQZ41949	Homo_sapiens	Homo sapiens	Nicaragua		29/05/2016	2016	North_America
AQZ41947	Homo_sapiens	Homo sapiens	Nicaragua		29/06/2016	2016	North_America
AQZ41953	Homo_sapiens	Homo sapiens	Nicaragua		07/07/2016	2016	North_America
ANC90428	Homo_sapiens	Homo sapiens	Panama	kidney,abdominal cavity	2016	2016	North_America
ANB66183	Homo_sapiens	Homo sapiens	Panama	kidney,abdominal cavity	11/12/2015	2015	North_America
ANB66182	Homo_sapiens	Homo sapiens	Panama	kidney,abdominal cavity	18/12/2015	2015	North_America
ANB66184	Homo_sapiens	Homo sapiens	Panama	kidney,abdominal cavity	18/12/2015	2015	North_America
AOO19564	Homo_sapiens	Homo sapiens	USA	blood	01/01/2016	2016	North_America
ASK51714	Homo_sapiens	Homo sapiens	Cuba	brain	12/02/2017	2017	North_America
ANO46303	Homo_sapiens	Homo sapiens	French Polynesia	blood	2014/01	2014	Oceania
ANO46307	Homo_sapiens	Homo sapiens	French Polynesia	blood	2013/11	2013	Oceania
ANO46306	Homo_sapiens	Homo sapiens	French Polynesia	blood	2014/01	2014	Oceania
ANO46309	Homo_sapiens	Homo sapiens	French Polynesia	blood	2014/01	2014	Oceania
ANO46308	Homo_sapiens	Homo sapiens	French Polynesia	blood	2014/01	2014	Oceania
ANO46305	Homo_sapiens	Homo sapiens	French Polynesia	blood	2013/12	2013	Oceania
ARB08102	Homo_sapiens	Homo sapiens	French Polynesia		25/10/2013	2013	Oceania
AOI20067	Homo_sapiens	Homo sapiens	Australia	blood	2016/02	2016	Oceania
ANN44857	Homo_sapiens	Homo sapiens	French Polynesia	blood	25/10/2013	2013	Oceania
QIH53581	Homo_sapiens	Homo sapiens	Brazil		29/06/2017	2017	South_America
ARU07076	Homo_sapiens	Homo sapiens	Brazil	blood	01/03/2015	2015	South_America
ARU07075	Homo_sapiens	Homo sapiens	Brazil	blood	01/06/2015	2015	South_America
ARU07074	Homo_sapiens	Homo sapiens	Brazil		01/02/2016	2016	South_America
AML81028	Homo_sapiens	Homo sapiens	French Guiana	urine	2015/12	2015	South_America
AND01116	Homo_sapiens	Homo sapiens	Brazil		01/12/2015	2015	South_America
AZS35392	Homo_sapiens	Homo sapiens	Brazil	blood	08/12/2015	2015	South_America
AZS35360	Homo_sapiens	Homo sapiens	Brazil	blood	08/01/2016	2016	South_America
AZS35374	Homo_sapiens	Homo sapiens	Brazil	blood	30/01/2016	2016	South_America
AQU12485	Homo_sapiens	Homo sapiens	Brazil	blood	08/01/2016	2016	South_America
AXF50014	Homo_sapiens	Homo sapiens	Brazil	blood	09/12/2015	2015	South_America
AXF50016	Homo_sapiens	Homo sapiens	Brazil	blood	11/12/2015	2015	South_America
AXF50015	Homo_sapiens	Homo sapiens	Brazil	blood	11/12/2015	2015	South_America
APY24200	Homo_sapiens	Homo sapiens	Brazil		11/01/2016	2016	South_America
APY24198	Homo_sapiens	Homo sapiens	Brazil		29/02/2016	2016	South_America
AMQ76465	Homo_sapiens	Homo sapiens	Brazil		01/07/2015	2015	South_America
AMK49165	Homo_sapiens	Homo sapiens	Brazil		2015	2015	South_America
AMK49164	Homo_sapiens	Homo sapiens	Brazil		2015	2015	South_America
AMD16557	Homo_sapiens	Homo sapiens	Brazil	amniotic fluid	30/11/2015	2015	South_America
AYV62653	Homo_sapiens	Homo sapiens	Colombia	blood	27/07/2016	2016	South_America
ARM59239	Homo_sapiens	Homo sapiens	Colombia	blood	2015/12	2015	South_America
AMM39804	Homo_sapiens	Homo sapiens	Colombia	blood	2015/12	2015	South_America
ANQ92019	Homo_sapiens	Homo sapiens	Brazil	blood	2015/08	2015	South_America
ASB32509	Homo_sapiens	Homo sapiens	Brazil		13/05/2015	2015	South_America
APH11492	Homo_sapiens	Homo sapiens	Brazil	mammalian milk	12/02/2016	2016	South_America
AMQ48982	Homo_sapiens	Homo sapiens	Brazil	saliva,oronasopharynx	29/01/2016	2016	South_America
AMQ48981	Homo_sapiens	Homo sapiens	Brazil	urine	14/01/2016	2016	South_America
AMH87239	Homo_sapiens	Homo sapiens	Brazil	blood	01/07/2015	2015	South_America
ALX35659	Homo_sapiens	Homo sapiens	Suriname	blood	02/10/2015	2015	South_America
ANS60026	Homo_sapiens	Homo sapiens	Colombia	blood	07/10/2015	2015	South_America
ANC90426	Homo_sapiens	Homo sapiens	Brazil	blood	2015	2015	South_America
AQS26800	Homo_sapiens	Homo sapiens	Brazil		10/07/2016	2016	South_America
AQS26806	Homo_sapiens	Homo sapiens	Brazil		18/04/2016	2016	South_America
AQS26822	Homo_sapiens	Homo sapiens	Brazil		10/03/2016	2016	South_America
AQS26814	Homo_sapiens	Homo sapiens	Brazil		24/04/2016	2016	South_America
AQS26816	Homo_sapiens	Homo sapiens	Brazil		24/04/2016	2016	South_America
AQS26808	Homo_sapiens	Homo sapiens	Brazil		18/04/2016	2016	South_America
AQS26828	Homo_sapiens	Homo sapiens	Brazil		16/02/2016	2016	South_America
APQ41782	Homo_sapiens	Homo sapiens	Colombia	blood	16/01/2016	2016	South_America
APQ41783	Homo_sapiens	Homo sapiens	Colombia	blood	07/01/2016	2016	South_America
APQ41785	Homo_sapiens	Homo sapiens	Colombia	blood	06/01/2016	2016	South_America
AMU04506	Homo_sapiens	Homo sapiens	Suriname		11/02/2016	2016	South_America
AXY03803	Homo_sapiens	Homo sapiens	Brazil	sperm			South_America
AOY08534	Homo_sapiens	Homo sapiens	Brazil	blood	05/04/2016	2016	South_America
ARB07945	Homo_sapiens	Homo sapiens	Brazil	blood	08/04/2016	2016	South_America
AOY08518	Homo_sapiens	Homo sapiens	Brazil	urine	12/04/2016	2016	South_America
AOY08522	Homo_sapiens	Homo sapiens	Brazil	urine	13/04/2016	2016	South_America
ARB07941	Homo_sapiens	Homo sapiens	Brazil	blood	14/04/2016	2016	South_America
ARB07968	Homo_sapiens	Homo sapiens	Brazil	blood	15/04/2016	2016	South_America
AOY08538	Homo_sapiens	Homo sapiens	Brazil	urine	21/03/2016	2016	South_America
AOY08541	Homo_sapiens	Homo sapiens	Brazil	urine	23/03/2016	2016	South_America
AOY08528	Homo_sapiens	Homo sapiens	Brazil	blood	28/03/2016	2016	South_America
ARB07939	Homo_sapiens	Homo sapiens	Brazil	blood	30/03/2016	2016	South_America
ARB07991	Homo_sapiens	Homo sapiens	Brazil	urine	30/03/2016	2016	South_America
ARB07967	Homo_sapiens	Homo sapiens	Brazil	urine	06/04/2016	2016	South_America
ARB07938	Homo_sapiens	Homo sapiens	Brazil	urine	04/04/2016	2016	South_America
AYV74919	Homo_sapiens	Homo sapiens	Brazil	sperm	10/05/2016	2016	South_America
AYV74926	Homo_sapiens	Homo sapiens	Brazil	sperm	05/07/2016	2016	South_America
AYV74930	Homo_sapiens	Homo sapiens	Brazil	sperm	19/04/2016	2016	South_America
AYV74931	Homo_sapiens	Homo sapiens	Brazil	urine	19/04/2016	2016	South_America
AYV74932	Homo_sapiens	Homo sapiens	Brazil	urine	05/05/2016	2016	South_America
ARB07978	Homo_sapiens	Homo sapiens	Colombia	blood	28/04/2016	2016	South_America
ARB07981	Homo_sapiens	Homo sapiens	Colombia	blood	05/04/2016	2016	South_America
ANF04752	Homo_sapiens	Homo sapiens	Colombia	saliva,oronasopharynx	09/02/2016	2016	South_America
ALL27019	Homo_sapiens	Homo sapiens	Brazil		2015	2015	South_America
AMA12084	Homo_sapiens	Homo sapiens	Brazil		2015	2015	South_America
AQX32987	Homo_sapiens	Homo sapiens	Peru		11/07/2016	2016	South_America
AQX32988	Homo_sapiens	Homo sapiens	Venezuela		19/10/2016	2016	South_America
AMB18850	Homo_sapiens	Homo sapiens	Brazil	brain	2015	2015	South_America
APO36913	Homo_sapiens	Homo sapiens	Suriname	blood	22/01/2016	2016	South_America
ASU55397	Homo_sapiens	Homo sapiens	Colombia		2015/12	2015	South_America
ASU55398	Homo_sapiens	Homo sapiens	Colombia		2015/12	2015	South_America
ASU55399	Homo_sapiens	Homo sapiens	Colombia		2015/12	2015	South_America
ASU55409	Homo_sapiens	Homo sapiens	Colombia		2015/12	2015	South_America
ASU55393	Homo_sapiens	Homo sapiens	Colombia		2015/12	2015	South_America
ASU55395	Homo_sapiens	Homo sapiens	Colombia		2015/12	2015	South_America
ASU55400	Homo_sapiens	Homo sapiens	Colombia		2015/12	2015	South_America
ASU55410	Homo_sapiens	Homo sapiens	Colombia		2015/12	2015	South_America
ASU55408	Homo_sapiens	Homo sapiens	Colombia		2015/12	2015	South_America
ASU55403	Homo_sapiens	Homo sapiens	Colombia		2015/12	2015	South_America
ASU55406	Homo_sapiens	Homo sapiens	Colombia		2015/12	2015	South_America
ASU55396	Homo_sapiens	Homo sapiens	Colombia		2015/12	2015	South_America
ASU55405	Homo_sapiens	Homo sapiens	Colombia		2015/12	2015	South_America
ASU55413	Homo_sapiens	Homo sapiens	Colombia		2015/12	2015	South_America
ASU55411	Homo_sapiens	Homo sapiens	Colombia		2015/12	2015	South_America
ASU55394	Homo_sapiens	Homo sapiens	Colombia		2015/12	2015	South_America
ASU55392	Homo_sapiens	Homo sapiens	Colombia		2015/12	2015	South_America
ASU55404	Homo_sapiens	Homo sapiens	Colombia		2015/12	2015	South_America
ASU55407	Homo_sapiens	Homo sapiens	Colombia		2015/12	2015	South_America
ASU55401	Homo_sapiens	Homo sapiens	Colombia		2015/12	2015	South_America
ASU55402	Homo_sapiens	Homo sapiens	Colombia		2015/12	2015	South_America
ASU55423	Homo_sapiens	Homo sapiens	Colombia		2016/12	2016	South_America
ASU55425	Homo_sapiens	Homo sapiens	Colombia		2016/12	2016	South_America
ASU55417	Homo_sapiens	Homo sapiens	Colombia		2016/12	2016	South_America
ASU55416	Homo_sapiens	Homo sapiens	Colombia		2016/12	2016	South_America
AOE22997	Homo_sapiens	Homo sapiens	Venezuela	mammalian milk	25/03/2016	2016	South_America
AOR87336	Homo_sapiens	Homo sapiens	Venezuela	blood	25/03/2016	2016	South_America
ALU33341	Homo_sapiens	Homo sapiens	Brazil		2015/03	2015	South_America
AHF49783	Mosquito	Aedes africanus	Central African Republic		1976	1976	Africa
AHF49784	Mosquito	Aedes opok	Central African Republic		1980	1980	Africa
AHF49785	Mosquito	Aedes africanus	Central African Republic		01/07/1976	1976	Africa
AEN75266	Mosquito	Aedes africanus	Senegal		1984	1984	Africa
AMR39833	Mosquito	Aedes taylori	Senegal	kidney,abdominal cavity	06/12/1984	1984	Africa
AMR39836	Mosquito	Aedes taylori	Senegal	kidney,abdominal cavity	14/12/1984	1984	Africa
ASR91936	Mosquito	Aedes taylori	Senegal		12/06/1984	1984	Africa
AHL43500	Mosquito	Aedes africanus	Central African Republic		1968	1968	Africa
AHL43502	Mosquito	Aedes luteocephalus	Senegal		1997	1997	Africa
AHL43503	Mosquito	Aedes dalzieli	Senegal		2001	2001	Africa
AHL43504	Mosquito	Aedes dalzieli	Senegal		2001	2001	Africa
AHL43501	Mosquito	Aedes luteocephalus	Senegal		1968	1968	Africa
APP91864	Mosquito	Aedes africanus	Uganda		1962/11	1962	Africa
ANC90427	Mosquito	Aedes africanus	Senegal	kidney,abdominal cavity	17/11/1984	1984	Africa
ANW07474	Mosquito	Aedes africanus	Senegal		17/11/1984	1984	Africa
AEN75264	Mosquito	Aedes aegypti	Malaysia	kidney,abdominal cavity	1966	1966	Asia
APH11596	Mosquito	Aedes aegypti	Singapore		05/09/2016	2016	Asia
APH11598	Mosquito	Aedes aegypti	Singapore		05/09/2016	2016	Asia
APH11599	Mosquito	Aedes aegypti	Singapore		06/09/2016	2016	Asia
APH11600	Mosquito	Aedes aegypti	Singapore		06/09/2016	2016	Asia
APH11601	Mosquito	Aedes aegypti	Singapore		06/09/2016	2016	Asia
APH11604	Mosquito	Aedes aegypti	Singapore		07/09/2016	2016	Asia
APH11607	Mosquito	Aedes albopictus	Singapore		05/09/2016	2016	Asia
ANK57896	Mosquito	Aedes aegypti	Malaysia		1966/07	1966	Asia
AYG85370	Mosquito	Aedes aegypti	Mexico	pooled insects	2016	2016	North_America
ATI25888	Mosquito	Aedes aegypti	USA		01/09/2016	2016	North_America
ANF04750	Mosquito	Aedes aegypti	Mexico		2015/11	2015	North_America
AOO53982	Mosquito	Aedes aegypti	USA	pooled insects	22/08/2016	2016	North_America
AOO53983	Mosquito	Aedes aegypti	USA	pooled insects	23/08/2016	2016	North_America
AOO53984	Mosquito	Aedes aegypti	USA	pooled insects	23/08/2016	2016	North_America
APB03022	Mosquito	Aedes aegypti	USA	pooled insects	09/09/2016	2016	North_America
APB03024	Mosquito	Aedes aegypti	USA	pooled insects	05/10/2016	2016	North_America
AOY08520	Mosquito	Aedes aegypti	USA	pooled insects	04/09/2016	2016	North_America
ARB07934	Mosquito	Aedes aegypti	USA	pooled insects	09/09/2016	2016	North_America
ARB07984	Mosquito	Aedes aegypti	USA	pooled insects	20/09/2016	2016	North_America
ARB07980	Mosquito	Aedes aegypti	USA	pooled insects	05/10/2016	2016	North_America
ASF57880	Mosquito	Aedes aegypti	Haiti		17/05/2016	2016	North_America
QDP14374	Mosquito	Aedes aegypti	Guadeloupe		2016	2016	North_America
QDP14377	Mosquito	Aedes aegypti	Guadeloupe		2016	2016	North_America
QDP14369	Mosquito	Aedes aegypti	Guadeloupe		2016	2016	North_America
QDP14370	Mosquito	Aedes aegypti	Guadeloupe		2016	2016	North_America
QDP14376	Mosquito	Aedes aegypti	Guadeloupe		2016	2016	North_America
AQV07165	Mosquito	Aedes aegypti	Mexico	kidney,abdominal cavity	2016	2016	North_America
ATB53754	Mosquito	Culicidae	Haiti		10/05/2016	2016	North_America
AYV62652	Mosquito	Aedes aegypti	Colombia		29/01/2016	2016	South_America
AWI62664	Mosquito	Aedes aegypti	Colombia		10/12/2015	2015	South_America
QDP14371	Mosquito	Aedes aegypti	French Guiana		2016	2016	South_America
QDP14373	Mosquito	Aedes aegypti	French Guiana		2016	2016	South_America
BAP47441	Primate	Simiiformes	Uganda		1947	1947	Africa
AEN75263	Primate	Simiiformes	Uganda		1947	1947	Africa
AMR68905	Primate	Macaca mulatta	Uganda	kidney,abdominal cavity	20/04/1947	1947	Africa
ABI54475	Primate	Simiiformes	Uganda		1947	1947	Africa
AAV34151	Primate	Simiiformes	Uganda		1947	1947	Africa
ANK57895	Primate	Macaca mulatta	Uganda		1947/04	1947	Africa
AYU74865	Primate	Simiiformes	Uganda		14/06/2016	2016	Africa
AWW21402	Primate	Simiiformes	Cambodia	kidney,abdominal cavity	14/06/2016	2016	Asia
AXF50052	Primate	Mus musculus	Colombia		17/01/2016	2016	South_America
