# Supplementary material for: Unsupervised learning analysis on the proteomes of Zika virus
Source: PeerJ Comput Sci. 2024 Nov 11;10:e2443. doi: 10.7717/peerj-cs.2443 (PMC11623125; doi:10.7717/peerj-cs.2443)
Supplement: Supplemental Information 5 [file peerj-cs-10-2443-s005.txt]

accession	Host1	Host	country	collection_date	Region
QEV86476	Homo_sapiens	Homo_sapiens	Kenya	10/04/2017	Africa
QEV86474	Homo_sapiens	Homo_sapiens	Kenya	22/05/2017	Africa
QEV86473	Homo_sapiens	Homo_sapiens	Kenya	29/05/2017	Africa
ATO98049	Homo_sapiens	Homo_sapiens	Tanzania	2014/06	Africa
AXY40351	Homo_sapiens	Homo_sapiens	Kenya	23/06/2014	Africa
AXY40346	Homo_sapiens	Homo_sapiens	Kenya	25/11/2014	Africa
AXY40348	Homo_sapiens	Homo_sapiens	Kenya	04/07/2014	Africa
QIS48857	Homo_sapiens	Homo_sapiens	Burkina Faso	16/10/2017	Africa
QIS48860	Homo_sapiens	Homo_sapiens	Burkina Faso	17/10/2017	Africa
QIS48861	Homo_sapiens	Homo_sapiens	Burkina Faso	17/10/2017	Africa
QIS48862	Homo_sapiens	Homo_sapiens	Burkina Faso	26/10/2017	Africa
QIS48864	Homo_sapiens	Homo_sapiens	Burkina Faso	25/10/2017	Africa
QIS48865	Homo_sapiens	Homo_sapiens	Burkina Faso	24/10/2017	Africa
QIS48866	Homo_sapiens	Homo_sapiens	Burkina Faso	23/10/2017	Africa
QIS48868	Homo_sapiens	Homo_sapiens	Burkina Faso	09/10/2017	Africa
QIS48869	Homo_sapiens	Homo_sapiens	Burkina Faso	12/10/2017	Africa
QIS48870	Homo_sapiens	Homo_sapiens	Burkina Faso	30/10/2017	Africa
QIS48872	Homo_sapiens	Homo_sapiens	Burkina Faso	06/11/2017	Africa
AVH78234	Homo_sapiens	Homo_sapiens	Kenya	2017	Africa
AVH78235	Homo_sapiens	Homo_sapiens	Kenya	2017	Africa
AVH78236	Homo_sapiens	Homo_sapiens	Kenya	2017	Africa
AVH78237	Homo_sapiens	Homo_sapiens	Kenya	2017	Africa
AVH78239	Homo_sapiens	Homo_sapiens	Kenya	2017	Africa
AVH78240	Homo_sapiens	Homo_sapiens	Kenya	2017	Africa
AVH78242	Homo_sapiens	Homo_sapiens	Kenya	2017	Africa
QEI46449	Homo_sapiens	Homo_sapiens	Seychelles	07/05/2016	Africa
QEI46448	Homo_sapiens	Homo_sapiens	Reunion	2018/03	Africa
AQV12084	Homo_sapiens	Homo_sapiens	Burkina Faso	21/11/2016	Africa
AQV12083	Homo_sapiens	Homo_sapiens	Burkina Faso	05/11/2016	Africa
ABW74619	Homo_sapiens	Homo_sapiens	Burkina Faso	1983	Africa
ABO33328	Homo_sapiens	Homo_sapiens	Senegal	1970	Africa
ABO33331	Homo_sapiens	Homo_sapiens	Nigeria	1966	Africa
ABO33332	Homo_sapiens	Homo_sapiens	Nigeria	1966	Africa
BBC62175	Homo_sapiens	Homo_sapiens	India	08/10/2009	Asia
BBG31502	Homo_sapiens	Homo_sapiens	Thailand	2016/09	Asia
BBG31507	Homo_sapiens	Homo_sapiens	Thailand	2016/10	Asia
BBG31508	Homo_sapiens	Homo_sapiens	Thailand	2016/10	Asia
BBG31503	Homo_sapiens	Homo_sapiens	Thailand	2016/11	Asia
BBG31504	Homo_sapiens	Homo_sapiens	Thailand	2016/12	Asia
BBG31505	Homo_sapiens	Homo_sapiens	Thailand	2017/01	Asia
BBG31506	Homo_sapiens	Homo_sapiens	Thailand	2017/02	Asia
BBG31509	Homo_sapiens	Homo_sapiens	Thailand	2017/02	Asia
CAI92123	Homo_sapiens	Homo_sapiens	Taiwan		Asia
BAD42415	Homo_sapiens	Homo_sapiens	Indonesia	1998	Asia
BAD42416	Homo_sapiens	Homo_sapiens	Indonesia	1998	Asia
BAD42417	Homo_sapiens	Homo_sapiens	Indonesia	1998	Asia
BAX09288	Homo_sapiens	Homo_sapiens	Thailand		Asia
BAH86604	Homo_sapiens	Homo_sapiens	Viet Nam	2002	Asia
BAU36333	Homo_sapiens	Homo_sapiens	East Timor	2005	Asia
AHG25305	Homo_sapiens	Homo_sapiens	Philippines	2000	Asia
AHG25306	Homo_sapiens	Homo_sapiens	Philippines	2000	Asia
AHG25307	Homo_sapiens	Homo_sapiens	Philippines	2000	Asia
AHG25302	Homo_sapiens	Homo_sapiens	Philippines	2001	Asia
AHG25313	Homo_sapiens	Homo_sapiens	Philippines	2005	Asia
AHG25303	Homo_sapiens	Homo_sapiens	Philippines	2005	Asia
AFZ40227	Homo_sapiens	Homo_sapiens	India	2009	Asia
QHE24283	Homo_sapiens	Homo_sapiens	China	15/06/2019	Asia
QHE24284	Homo_sapiens	Homo_sapiens	China	20/06/2019	Asia
QHI00469	Homo_sapiens	Homo_sapiens	China	02/07/2019	Asia
QHE24285	Homo_sapiens	Homo_sapiens	China	08/07/2019	Asia
QHE24286	Homo_sapiens	Homo_sapiens	China	04/08/2019	Asia
QHE24287	Homo_sapiens	Homo_sapiens	China	24/08/2019	Asia
QHE24298	Homo_sapiens	Homo_sapiens	China	01/09/2019	Asia
QHE24288	Homo_sapiens	Homo_sapiens	China	26/08/2019	Asia
QHE24289	Homo_sapiens	Homo_sapiens	China	14/10/2019	Asia
QHE24290	Homo_sapiens	Homo_sapiens	China	18/11/2019	Asia
QHE24291	Homo_sapiens	Homo_sapiens	China	31/05/2019	Asia
QHE24292	Homo_sapiens	Homo_sapiens	China	30/06/2019	Asia
QHE24293	Homo_sapiens	Homo_sapiens	China	16/08/2019	Asia
QHE24294	Homo_sapiens	Homo_sapiens	China	14/08/2019	Asia
QHE24295	Homo_sapiens	Homo_sapiens	China	21/08/2019	Asia
QHE24296	Homo_sapiens	Homo_sapiens	China	02/10/2019	Asia
QHE24297	Homo_sapiens	Homo_sapiens	China	10/10/2019	Asia
AQS22538	Homo_sapiens	Homo_sapiens	China	2015	Asia
AQS22539	Homo_sapiens	Homo_sapiens	China	2015	Asia
AQS22536	Homo_sapiens	Homo_sapiens	China	2015	Asia
AQS22537	Homo_sapiens	Homo_sapiens	China	2015	Asia
AWI64266	Homo_sapiens	Homo_sapiens	Singapore	2016	Asia
ANS72888	Homo_sapiens	Homo_sapiens	Singapore	23/02/2016	Asia
QCE20747	Homo_sapiens	Homo_sapiens	South Korea	2015	Asia
QCE20748	Homo_sapiens	Homo_sapiens	South Korea	2015	Asia
QCE20749	Homo_sapiens	Homo_sapiens	South Korea	2015	Asia
AHG25308	Homo_sapiens	Homo_sapiens	Philippines	1995	Asia
AHG25311	Homo_sapiens	Homo_sapiens	Philippines	1995	Asia
AHG25309	Homo_sapiens	Homo_sapiens	Philippines	1996	Asia
AHG25312	Homo_sapiens	Homo_sapiens	Philippines	1996	Asia
AHG25304	Homo_sapiens	Homo_sapiens	Philippines	1998	Asia
QEV86472	Homo_sapiens	Homo_sapiens	Bangladesh	29/07/2019	Asia
QBA29681	Homo_sapiens	Homo_sapiens	Thailand	15/08/2014	Asia
AGO67248	Homo_sapiens	Homo_sapiens	Viet Nam	1995	Asia
QDG00719	Homo_sapiens	Homo_sapiens	China	28/05/2014	Asia
QDG00701	Homo_sapiens	Homo_sapiens	China	20/06/2014	Asia
QDG00718	Homo_sapiens	Homo_sapiens	China	23/09/2014	Asia
QDG00724	Homo_sapiens	Homo_sapiens	China	04/08/2014	Asia
QDG00711	Homo_sapiens	Homo_sapiens	China	09/05/2015	Asia
QDG00713	Homo_sapiens	Homo_sapiens	China	17/05/2015	Asia
QDG00699	Homo_sapiens	Homo_sapiens	China	20/06/2015	Asia
QDG00700	Homo_sapiens	Homo_sapiens	China	20/08/2015	Asia
QDG00727	Homo_sapiens	Homo_sapiens	China	30/12/2015	Asia
QDG00728	Homo_sapiens	Homo_sapiens	China	30/12/2015	Asia
QDG00714	Homo_sapiens	Homo_sapiens	China	07/09/2015	Asia
QDG00707	Homo_sapiens	Homo_sapiens	China	24/09/2015	Asia
QDG00720	Homo_sapiens	Homo_sapiens	China	01/02/2016	Asia
QDG00708	Homo_sapiens	Homo_sapiens	China	11/02/2016	Asia
QDG00715	Homo_sapiens	Homo_sapiens	China	15/06/2016	Asia
QDG00702	Homo_sapiens	Homo_sapiens	China	07/07/2016	Asia
QDG00710	Homo_sapiens	Homo_sapiens	China	18/07/2016	Asia
QDG00712	Homo_sapiens	Homo_sapiens	China	29/06/2016	Asia
QDG00709	Homo_sapiens	Homo_sapiens	China	10/10/2016	Asia
QDG00725	Homo_sapiens	Homo_sapiens	China	23/02/2016	Asia
QDG00726	Homo_sapiens	Homo_sapiens	China	12/08/2016	Asia
QDG00704	Homo_sapiens	Homo_sapiens	China	23/03/2017	Asia
QDG00705	Homo_sapiens	Homo_sapiens	China	23/03/2017	Asia
QDG00706	Homo_sapiens	Homo_sapiens	China	11/03/2017	Asia
QDG00723	Homo_sapiens	Homo_sapiens	China	04/05/2017	Asia
QDG00703	Homo_sapiens	Homo_sapiens	China	20/04/2017	Asia
QDG00716	Homo_sapiens	Homo_sapiens	China	23/05/2017	Asia
QDG00717	Homo_sapiens	Homo_sapiens	China	08/05/2017	Asia
QDG00721	Homo_sapiens	Homo_sapiens	China	02/07/2017	Asia
QDG00722	Homo_sapiens	Homo_sapiens	China	02/07/2017	Asia
AYP74881	Homo_sapiens	Homo_sapiens	China	2017	Asia
AYP74882	Homo_sapiens	Homo_sapiens	China	2017	Asia
AYP74876	Homo_sapiens	Homo_sapiens	China	2017	Asia
AYP74871	Homo_sapiens	Homo_sapiens	China	2017	Asia
AYP74870	Homo_sapiens	Homo_sapiens	China	2017	Asia
AYP74883	Homo_sapiens	Homo_sapiens	China	2017	Asia
AYP74894	Homo_sapiens	Homo_sapiens	China	2017	Asia
AYP74897	Homo_sapiens	Homo_sapiens	China	2017	Asia
AYP74875	Homo_sapiens	Homo_sapiens	China	2017	Asia
AHC72404	Homo_sapiens	Homo_sapiens	Pakistan	2011	Asia
AHC72405	Homo_sapiens	Homo_sapiens	Pakistan	2011	Asia
AHC72406	Homo_sapiens	Homo_sapiens	Pakistan	2011	Asia
AHC72407	Homo_sapiens	Homo_sapiens	Pakistan	2009	Asia
AHC72408	Homo_sapiens	Homo_sapiens	Pakistan	2008	Asia
AHC72409	Homo_sapiens	Homo_sapiens	Pakistan	2009	Asia
AIU39216	Homo_sapiens	Homo_sapiens	Pakistan	2011/08	Asia
ANS59168	Homo_sapiens	Homo_sapiens	Singapore	2012	Asia
ANS59169	Homo_sapiens	Homo_sapiens	Singapore	2012	Asia
ANS59170	Homo_sapiens	Homo_sapiens	Singapore	2012	Asia
ANS59171	Homo_sapiens	Homo_sapiens	Singapore	2012	Asia
ANS59172	Homo_sapiens	Homo_sapiens	Singapore	2012	Asia
ANS59173	Homo_sapiens	Homo_sapiens	Singapore	2012	Asia
ANS59166	Homo_sapiens	Homo_sapiens	Singapore	2012	Asia
ANS59174	Homo_sapiens	Homo_sapiens	Singapore	2012	Asia
ANS59175	Homo_sapiens	Homo_sapiens	Singapore	2012	Asia
ANS59176	Homo_sapiens	Homo_sapiens	Singapore	2012	Asia
ANS59177	Homo_sapiens	Homo_sapiens	Singapore	2012	Asia
ANS59178	Homo_sapiens	Homo_sapiens	Singapore	2012	Asia
ANS59180	Homo_sapiens	Homo_sapiens	Singapore	2012	Asia
ANS59181	Homo_sapiens	Homo_sapiens	Singapore	2012	Asia
ANS59187	Homo_sapiens	Homo_sapiens	Singapore	2013	Asia
ANS59188	Homo_sapiens	Homo_sapiens	Singapore	2013	Asia
ANS59189	Homo_sapiens	Homo_sapiens	Singapore	2013	Asia
ANS59190	Homo_sapiens	Homo_sapiens	Singapore	2013	Asia
ANS59167	Homo_sapiens	Homo_sapiens	Singapore	2012	Asia
ANS59191	Homo_sapiens	Homo_sapiens	Singapore	2013	Asia
ANS59192	Homo_sapiens	Homo_sapiens	Singapore	2013	Asia
ANS59193	Homo_sapiens	Homo_sapiens	Singapore	2013	Asia
ANS59194	Homo_sapiens	Homo_sapiens	Singapore	2013	Asia
ANS59195	Homo_sapiens	Homo_sapiens	Singapore	2013	Asia
ANS59197	Homo_sapiens	Homo_sapiens	Singapore	2013	Asia
AZS59400	Homo_sapiens	Homo_sapiens	China	2017/11	Asia
ART85716	Homo_sapiens	Homo_sapiens	Malaysia	2015	Asia
AKA54983	Homo_sapiens	Homo_sapiens	Singapore	2011	Asia
AKA54984	Homo_sapiens	Homo_sapiens	Singapore	2011	Asia
AKA54985	Homo_sapiens	Homo_sapiens	Singapore	2011	Asia
AKA54986	Homo_sapiens	Homo_sapiens	Singapore	2011	Asia
AKA54987	Homo_sapiens	Homo_sapiens	Singapore	2011	Asia
AKA54988	Homo_sapiens	Homo_sapiens	Singapore	2011	Asia
AKA54989	Homo_sapiens	Homo_sapiens	Singapore	2011	Asia
AKA55051	Homo_sapiens	Homo_sapiens	Singapore	2011	Asia
AKA55053	Homo_sapiens	Homo_sapiens	Singapore	2011	Asia
AKA54993	Homo_sapiens	Homo_sapiens	Singapore	2011	Asia
AKA54996	Homo_sapiens	Homo_sapiens	Singapore	2012	Asia
AKA55001	Homo_sapiens	Homo_sapiens	Singapore	2012	Asia
AKA55003	Homo_sapiens	Homo_sapiens	Singapore	2012	Asia
AKA55007	Homo_sapiens	Homo_sapiens	Singapore	2012	Asia
AKA55011	Homo_sapiens	Homo_sapiens	Singapore	2012	Asia
AKA55039	Homo_sapiens	Homo_sapiens	Singapore	2012	Asia
AKA55012	Homo_sapiens	Homo_sapiens	Singapore	2012	Asia
AKA55017	Homo_sapiens	Homo_sapiens	Singapore	2012	Asia
AKA55020	Homo_sapiens	Homo_sapiens	Singapore	2012	Asia
AKA55025	Homo_sapiens	Homo_sapiens	Singapore	2012	Asia
AKA55059	Homo_sapiens	Homo_sapiens	Singapore	2012	Asia
AKA55065	Homo_sapiens	Homo_sapiens	Singapore	2012	Asia
AKA55026	Homo_sapiens	Homo_sapiens	Singapore	2012	Asia
AKA55032	Homo_sapiens	Homo_sapiens	Singapore	2012	Asia
AKA55063	Homo_sapiens	Homo_sapiens	Singapore	2012	Asia
AKA55034	Homo_sapiens	Homo_sapiens	Singapore	2012	Asia
AKA55040	Homo_sapiens	Homo_sapiens	Singapore	2012	Asia
AKA55042	Homo_sapiens	Homo_sapiens	Singapore	2012	Asia
AKA55036	Homo_sapiens	Homo_sapiens	Singapore	2012	Asia
AKA55037	Homo_sapiens	Homo_sapiens	Singapore	2012	Asia
AKA55038	Homo_sapiens	Homo_sapiens	Singapore	2012	Asia
AKA55064	Homo_sapiens	Homo_sapiens	Singapore	2012	Asia
ARO78357	Homo_sapiens	Homo_sapiens	China	24/07/2015	Asia
ARO78361	Homo_sapiens	Homo_sapiens	China	28/09/2015	Asia
ARO78366	Homo_sapiens	Homo_sapiens	China	15/08/2015	Asia
ARO78356	Homo_sapiens	Homo_sapiens	China	13/06/2015	Asia
ARO78362	Homo_sapiens	Homo_sapiens	China	13/11/2015	Asia
ARO78363	Homo_sapiens	Homo_sapiens	China	15/11/2015	Asia
ARO78364	Homo_sapiens	Homo_sapiens	China	20/07/2015	Asia
ARO78365	Homo_sapiens	Homo_sapiens	China	20/08/2015	Asia
ARO78358	Homo_sapiens	Homo_sapiens	China	13/10/2013	Asia
ARO78359	Homo_sapiens	Homo_sapiens	China	17/09/2013	Asia
ARO78360	Homo_sapiens	Homo_sapiens	China	30/09/2013	Asia
ACQ44493	Homo_sapiens	Homo_sapiens	India	2006	Asia
AFZ40121	Homo_sapiens	Homo_sapiens	India	2005	Asia
AFZ40120	Homo_sapiens	Homo_sapiens	India	1971	Asia
AFZ40123	Homo_sapiens	Homo_sapiens	India	1980	Asia
AFZ40119	Homo_sapiens	Homo_sapiens	India	1996	Asia
AFZ40122	Homo_sapiens	Homo_sapiens	India	1960	Asia
ACY70795	Homo_sapiens	Homo_sapiens	Cambodia	2007	Asia
ACY70796	Homo_sapiens	Homo_sapiens	Cambodia	2007	Asia
ACW82919	Homo_sapiens	Homo_sapiens	Cambodia	2008	Asia
ACY70798	Homo_sapiens	Homo_sapiens	Cambodia	2008	Asia
ACY70799	Homo_sapiens	Homo_sapiens	Cambodia	2008	Asia
ACY70800	Homo_sapiens	Homo_sapiens	Cambodia	2008	Asia
ACY70801	Homo_sapiens	Homo_sapiens	Cambodia	2008	Asia
ACY70823	Homo_sapiens	Homo_sapiens	Cambodia	2008	Asia
ACW82926	Homo_sapiens	Homo_sapiens	Cambodia	2008	Asia
ACY70826	Homo_sapiens	Homo_sapiens	Cambodia	2007	Asia
ACY70827	Homo_sapiens	Homo_sapiens	Cambodia	2008	Asia
ACY70828	Homo_sapiens	Homo_sapiens	Cambodia	2008	Asia
ACY70829	Homo_sapiens	Homo_sapiens	Cambodia	2008	Asia
ACY70830	Homo_sapiens	Homo_sapiens	Cambodia	2008	Asia
ACY70831	Homo_sapiens	Homo_sapiens	Cambodia	2008	Asia
AEB66123	Homo_sapiens	Homo_sapiens	Cambodia	2001	Asia
ACL99215	Homo_sapiens	Homo_sapiens	Cambodia	2001	Asia
ACL99216	Homo_sapiens	Homo_sapiens	Cambodia	2002	Asia
ACL99217	Homo_sapiens	Homo_sapiens	Cambodia	2002	Asia
ACL99218	Homo_sapiens	Homo_sapiens	Cambodia	2002	Asia
ACW82908	Homo_sapiens	Homo_sapiens	Cambodia	2003	Asia
ACL99220	Homo_sapiens	Homo_sapiens	Cambodia	2003	Asia
ACW82909	Homo_sapiens	Homo_sapiens	Cambodia	2003	Asia
ACL99222	Homo_sapiens	Homo_sapiens	Cambodia	2003	Asia
ACW82910	Homo_sapiens	Homo_sapiens	Cambodia	2003	Asia
ACL99223	Homo_sapiens	Homo_sapiens	Cambodia	2003	Asia
ACL99224	Homo_sapiens	Homo_sapiens	Cambodia	2004	Asia
ACL99225	Homo_sapiens	Homo_sapiens	Cambodia	2004	Asia
ACL99226	Homo_sapiens	Homo_sapiens	Cambodia	2005	Asia
ACL99227	Homo_sapiens	Homo_sapiens	Cambodia	2005	Asia
ACL99228	Homo_sapiens	Homo_sapiens	Cambodia	2005	Asia
ACW82911	Homo_sapiens	Homo_sapiens	Cambodia	2005	Asia
ACW82912	Homo_sapiens	Homo_sapiens	Cambodia	2007	Asia
ACL99235	Homo_sapiens	Homo_sapiens	Cambodia	2007	Asia
ACL99236	Homo_sapiens	Homo_sapiens	Cambodia	2008	Asia
ACW82913	Homo_sapiens	Homo_sapiens	Cambodia	2008	Asia
AHG23169	Homo_sapiens	Homo_sapiens	Cambodia	2008	Asia
AEB66126	Homo_sapiens	Homo_sapiens	Cambodia	2008	Asia
AEB66127	Homo_sapiens	Homo_sapiens	Cambodia	2008	Asia
AHG23170	Homo_sapiens	Homo_sapiens	Cambodia	2008	Asia
ACQ44409	Homo_sapiens	Homo_sapiens	Sri Lanka	1996	Asia
ACS32038	Homo_sapiens	Homo_sapiens	Sri Lanka	2003	Asia
ACS32039	Homo_sapiens	Homo_sapiens	Sri Lanka	2004	Asia
AHA80987	Homo_sapiens	Homo_sapiens	Pakistan	01/11/2010	Asia
AHM25909	Homo_sapiens	Homo_sapiens	Pakistan	20/10/2011	Asia
AHM25910	Homo_sapiens	Homo_sapiens	Pakistan	02/10/2013	Asia
QBA57667	Homo_sapiens	Homo_sapiens	Thailand	1974	Asia
ACE63527	Homo_sapiens	Homo_sapiens	Thailand	1994	Asia
ACD13430	Homo_sapiens	Homo_sapiens	Thailand	1994	Asia
ACL99115	Homo_sapiens	Homo_sapiens	Thailand	2001	Asia
ACL99116	Homo_sapiens	Homo_sapiens	Thailand	2001	Asia
ACL99118	Homo_sapiens	Homo_sapiens	Thailand	2001	Asia
ACL99119	Homo_sapiens	Homo_sapiens	Thailand	2001	Asia
ACN42681	Homo_sapiens	Homo_sapiens	Thailand	2001	Asia
ACN42686	Homo_sapiens	Homo_sapiens	Thailand	2001	Asia
ACN42687	Homo_sapiens	Homo_sapiens	Thailand	2001	Asia
ACN42688	Homo_sapiens	Homo_sapiens	Thailand	2001	Asia
ACN42692	Homo_sapiens	Homo_sapiens	Thailand	2001	Asia
ACN42694	Homo_sapiens	Homo_sapiens	Thailand	2001	Asia
ACO06134	Homo_sapiens	Homo_sapiens	Thailand	2001	Asia
ACN42703	Homo_sapiens	Homo_sapiens	Thailand	2001	Asia
ACN42704	Homo_sapiens	Homo_sapiens	Thailand	2001	Asia
ACN42706	Homo_sapiens	Homo_sapiens	Thailand	2001	Asia
ACN42708	Homo_sapiens	Homo_sapiens	Thailand	2001	Asia
ACN42712	Homo_sapiens	Homo_sapiens	Thailand	2001	Asia
ACN42713	Homo_sapiens	Homo_sapiens	Thailand	2001	Asia
ACN42714	Homo_sapiens	Homo_sapiens	Thailand	2001	Asia
ACQ44515	Homo_sapiens	Homo_sapiens	Thailand	1996	Asia
ACQ44516	Homo_sapiens	Homo_sapiens	Thailand	1996	Asia
ACW82881	Homo_sapiens	Homo_sapiens	Thailand	1964	Asia
ACW82866	Homo_sapiens	Homo_sapiens	Thailand	1994	Asia
ACW82868	Homo_sapiens	Homo_sapiens	Thailand	1996	Asia
ACW82869	Homo_sapiens	Homo_sapiens	Thailand	1996	Asia
ACW82867	Homo_sapiens	Homo_sapiens	Thailand	1995	Asia
AEH59343	Homo_sapiens	Homo_sapiens	Taiwan	2008	Asia
ACA48712	Homo_sapiens	Homo_sapiens	Viet Nam	2006	Asia
ACA48713	Homo_sapiens	Homo_sapiens	Viet Nam	2006	Asia
ACA48714	Homo_sapiens	Homo_sapiens	Viet Nam	2006	Asia
ACA48715	Homo_sapiens	Homo_sapiens	Viet Nam	2006	Asia
ACA48716	Homo_sapiens	Homo_sapiens	Viet Nam	2006	Asia
ACA48717	Homo_sapiens	Homo_sapiens	Viet Nam	2006	Asia
ACB29529	Homo_sapiens	Homo_sapiens	Viet Nam	2006	Asia
ACA48718	Homo_sapiens	Homo_sapiens	Viet Nam	2006	Asia
ACD13324	Homo_sapiens	Homo_sapiens	Viet Nam	2007	Asia
ACD13325	Homo_sapiens	Homo_sapiens	Viet Nam	2007	Asia
ACD13326	Homo_sapiens	Homo_sapiens	Viet Nam	2007	Asia
ACD13433	Homo_sapiens	Homo_sapiens	Viet Nam	2007	Asia
ACD13327	Homo_sapiens	Homo_sapiens	Viet Nam	2007	Asia
ACD13328	Homo_sapiens	Homo_sapiens	Viet Nam	2007	Asia
ACD13344	Homo_sapiens	Homo_sapiens	Viet Nam	2007	Asia
ACD13345	Homo_sapiens	Homo_sapiens	Viet Nam	2007	Asia
ACD13356	Homo_sapiens	Homo_sapiens	Viet Nam	2007	Asia
ACH61762	Homo_sapiens	Homo_sapiens	Viet Nam	2007	Asia
ACI15877	Homo_sapiens	Homo_sapiens	Viet Nam	2007	Asia
ACH61764	Homo_sapiens	Homo_sapiens	Viet Nam	2007	Asia
ACI15878	Homo_sapiens	Homo_sapiens	Viet Nam	2007	Asia
ACI15879	Homo_sapiens	Homo_sapiens	Viet Nam	2007	Asia
ACJ04197	Homo_sapiens	Homo_sapiens	Viet Nam	2007	Asia
ACH61768	Homo_sapiens	Homo_sapiens	Viet Nam	2007	Asia
ACI15880	Homo_sapiens	Homo_sapiens	Viet Nam	2007	Asia
ACJ04199	Homo_sapiens	Homo_sapiens	Viet Nam	2007	Asia
ACH61771	Homo_sapiens	Homo_sapiens	Viet Nam	2007	Asia
ACJ04175	Homo_sapiens	Homo_sapiens	Viet Nam	2007	Asia
ACJ04235	Homo_sapiens	Homo_sapiens	Viet Nam	2007	Asia
ACJ04237	Homo_sapiens	Homo_sapiens	Viet Nam	2007	Asia
ACL99128	Homo_sapiens	Homo_sapiens	Viet Nam	2007	Asia
AEB66128	Homo_sapiens	Homo_sapiens	Viet Nam	2007	Asia
ACL99005	Homo_sapiens	Homo_sapiens	Viet Nam	2007	Asia
ACQ44315	Homo_sapiens	Homo_sapiens	Viet Nam	2007	Asia
ACJ04242	Homo_sapiens	Homo_sapiens	Viet Nam	2007	Asia
ACJ04244	Homo_sapiens	Homo_sapiens	Viet Nam	2007	Asia
ACJ04250	Homo_sapiens	Homo_sapiens	Viet Nam	2007	Asia
ACL99152	Homo_sapiens	Homo_sapiens	Viet Nam	2007	Asia
ACJ04257	Homo_sapiens	Homo_sapiens	Viet Nam	2008	Asia
ACL99156	Homo_sapiens	Homo_sapiens	Viet Nam	2008	Asia
ACL99158	Homo_sapiens	Homo_sapiens	Viet Nam	2008	Asia
ACJ04259	Homo_sapiens	Homo_sapiens	Viet Nam	2007	Asia
ACJ04261	Homo_sapiens	Homo_sapiens	Viet Nam	2007	Asia
ACL99161	Homo_sapiens	Homo_sapiens	Viet Nam	2007	Asia
ACJ04263	Homo_sapiens	Homo_sapiens	Viet Nam	2007	Asia
ACL98981	Homo_sapiens	Homo_sapiens	Viet Nam	2007	Asia
ACJ04265	Homo_sapiens	Homo_sapiens	Viet Nam	2007	Asia
ACJ04266	Homo_sapiens	Homo_sapiens	Viet Nam	2007	Asia
ACL99167	Homo_sapiens	Homo_sapiens	Viet Nam	2007	Asia
ACJ04270	Homo_sapiens	Homo_sapiens	Viet Nam	2007	Asia
ACJ04275	Homo_sapiens	Homo_sapiens	Viet Nam	2008	Asia
ACJ04279	Homo_sapiens	Homo_sapiens	Viet Nam	2008	Asia
ACJ04283	Homo_sapiens	Homo_sapiens	Viet Nam	2008	Asia
ACJ04301	Homo_sapiens	Homo_sapiens	Viet Nam	2008	Asia
ACL98984	Homo_sapiens	Homo_sapiens	Viet Nam	2007	Asia
AET43249	Homo_sapiens	Homo_sapiens	Viet Nam	1988	Asia
ACA48907	Homo_sapiens	Homo_sapiens	Viet Nam	2006	Asia
ACA48908	Homo_sapiens	Homo_sapiens	Viet Nam	2006	Asia
ACA48909	Homo_sapiens	Homo_sapiens	Viet Nam	2006	Asia
ACA48910	Homo_sapiens	Homo_sapiens	Viet Nam	2006	Asia
ACA48911	Homo_sapiens	Homo_sapiens	Viet Nam	2006	Asia
ACA48912	Homo_sapiens	Homo_sapiens	Viet Nam	2006	Asia
ACA48913	Homo_sapiens	Homo_sapiens	Viet Nam	2006	Asia
ACA48914	Homo_sapiens	Homo_sapiens	Viet Nam	2006	Asia
ACA48915	Homo_sapiens	Homo_sapiens	Viet Nam	2006	Asia
ACA48916	Homo_sapiens	Homo_sapiens	Viet Nam	2006	Asia
ACA48917	Homo_sapiens	Homo_sapiens	Viet Nam	2006	Asia
ACA48918	Homo_sapiens	Homo_sapiens	Viet Nam	2006	Asia
ACA48919	Homo_sapiens	Homo_sapiens	Viet Nam	2006	Asia
ACA48920	Homo_sapiens	Homo_sapiens	Viet Nam	2006	Asia
ACA48921	Homo_sapiens	Homo_sapiens	Viet Nam	2006	Asia
ACA48923	Homo_sapiens	Homo_sapiens	Viet Nam	2006	Asia
ACA48924	Homo_sapiens	Homo_sapiens	Viet Nam	2006	Asia
ACA48925	Homo_sapiens	Homo_sapiens	Viet Nam	2006	Asia
ACA48926	Homo_sapiens	Homo_sapiens	Viet Nam	2006	Asia
ACA48928	Homo_sapiens	Homo_sapiens	Viet Nam	2006	Asia
ACA48929	Homo_sapiens	Homo_sapiens	Viet Nam	2006	Asia
ACA48930	Homo_sapiens	Homo_sapiens	Viet Nam	2006	Asia
ACA48931	Homo_sapiens	Homo_sapiens	Viet Nam	2006	Asia
ACA48932	Homo_sapiens	Homo_sapiens	Viet Nam	2006	Asia
ACA48933	Homo_sapiens	Homo_sapiens	Viet Nam	2006	Asia
ACA48934	Homo_sapiens	Homo_sapiens	Viet Nam	2006	Asia
ACA48935	Homo_sapiens	Homo_sapiens	Viet Nam	2006	Asia
ACA48936	Homo_sapiens	Homo_sapiens	Viet Nam	2006	Asia
ACA48937	Homo_sapiens	Homo_sapiens	Viet Nam	2006	Asia
ACA48938	Homo_sapiens	Homo_sapiens	Viet Nam	2006	Asia
ACA48941	Homo_sapiens	Homo_sapiens	Viet Nam	2006	Asia
ACA48943	Homo_sapiens	Homo_sapiens	Viet Nam	2006	Asia
ACA48944	Homo_sapiens	Homo_sapiens	Viet Nam	2006	Asia
ACA48945	Homo_sapiens	Homo_sapiens	Viet Nam	2006	Asia
ACA48946	Homo_sapiens	Homo_sapiens	Viet Nam	2007	Asia
ACA49041	Homo_sapiens	Homo_sapiens	Viet Nam	2004	Asia
ACA49042	Homo_sapiens	Homo_sapiens	Viet Nam	2004	Asia
ACA49043	Homo_sapiens	Homo_sapiens	Viet Nam	2005	Asia
ACA49044	Homo_sapiens	Homo_sapiens	Viet Nam	2005	Asia
ACA49045	Homo_sapiens	Homo_sapiens	Viet Nam	2003	Asia
ACA49046	Homo_sapiens	Homo_sapiens	Viet Nam	2003	Asia
ACA49047	Homo_sapiens	Homo_sapiens	Viet Nam	2003	Asia
ACA49048	Homo_sapiens	Homo_sapiens	Viet Nam	2003	Asia
ACA49049	Homo_sapiens	Homo_sapiens	Viet Nam	2003	Asia
ACA49050	Homo_sapiens	Homo_sapiens	Viet Nam	2003	Asia
ACA49051	Homo_sapiens	Homo_sapiens	Viet Nam	2003	Asia
ACA49052	Homo_sapiens	Homo_sapiens	Viet Nam	2003	Asia
ACA49053	Homo_sapiens	Homo_sapiens	Viet Nam	2003	Asia
ACA49054	Homo_sapiens	Homo_sapiens	Viet Nam	2003	Asia
ACA49055	Homo_sapiens	Homo_sapiens	Viet Nam	2003	Asia
ACA48964	Homo_sapiens	Homo_sapiens	Viet Nam	2007	Asia
ACA48966	Homo_sapiens	Homo_sapiens	Viet Nam	2007	Asia
ACA48968	Homo_sapiens	Homo_sapiens	Viet Nam	2007	Asia
ACA48970	Homo_sapiens	Homo_sapiens	Viet Nam	2007	Asia
ACA48971	Homo_sapiens	Homo_sapiens	Viet Nam	2007	Asia
ACA48972	Homo_sapiens	Homo_sapiens	Viet Nam	2007	Asia
ACA48730	Homo_sapiens	Homo_sapiens	Viet Nam	2006	Asia
ACA48731	Homo_sapiens	Homo_sapiens	Viet Nam	2006	Asia
ACA48732	Homo_sapiens	Homo_sapiens	Viet Nam	2006	Asia
ACA48733	Homo_sapiens	Homo_sapiens	Viet Nam	2006	Asia
ACA48734	Homo_sapiens	Homo_sapiens	Viet Nam	2006	Asia
ACA48735	Homo_sapiens	Homo_sapiens	Viet Nam	2006	Asia
ACA48736	Homo_sapiens	Homo_sapiens	Viet Nam	2006	Asia
ACA48737	Homo_sapiens	Homo_sapiens	Viet Nam	2006	Asia
ACA48738	Homo_sapiens	Homo_sapiens	Viet Nam	2006	Asia
ACA48739	Homo_sapiens	Homo_sapiens	Viet Nam	2004	Asia
ACA48740	Homo_sapiens	Homo_sapiens	Viet Nam	2006	Asia
ACA48741	Homo_sapiens	Homo_sapiens	Viet Nam	2007	Asia
ACA48742	Homo_sapiens	Homo_sapiens	Viet Nam	2007	Asia
ACA48808	Homo_sapiens	Homo_sapiens	Viet Nam	2006	Asia
ACA48809	Homo_sapiens	Homo_sapiens	Viet Nam	2006	Asia
AJO16118	Homo_sapiens	Homo_sapiens	China	2014	Asia
AKQ62914	Homo_sapiens	Homo_sapiens	China	2014	Asia
AKQ62915	Homo_sapiens	Homo_sapiens	China	2010	Asia
ALP06111	Homo_sapiens	Homo_sapiens	China	2014	Asia
ALP06114	Homo_sapiens	Homo_sapiens	China	2014	Asia
AFD28528	Homo_sapiens	Homo_sapiens	Viet Nam		Asia
AFD28529	Homo_sapiens	Homo_sapiens	Viet Nam		Asia
AFD28530	Homo_sapiens	Homo_sapiens	Viet Nam		Asia
ANA09031	Homo_sapiens	Homo_sapiens	China	2015	Asia
CAR65146	Homo_sapiens	Homo_sapiens	Viet Nam	2004	Asia
CAR65147	Homo_sapiens	Homo_sapiens	Viet Nam	2004	Asia
CAR65148	Homo_sapiens	Homo_sapiens	Viet Nam	1999	Asia
AKA55066	Homo_sapiens	Homo_sapiens	Singapore	2012	Asia
AKA55044	Homo_sapiens	Homo_sapiens	Singapore	2012	Asia
AHB51029	Homo_sapiens	Homo_sapiens	China	1998	Asia
AHB51028	Homo_sapiens	Homo_sapiens	China	1993	Asia
AHB51027	Homo_sapiens	Homo_sapiens	China	2001	Asia
ABE02262	Homo_sapiens	Homo_sapiens	India	2001	Asia
QBP33568	Homo_sapiens	Homo_sapiens	China	04/02/2016	Asia
QBP33569	Homo_sapiens	Homo_sapiens	China	01/04/2016	Asia
QBP33556	Homo_sapiens	Homo_sapiens	China	15/04/2016	Asia
QBP33557	Homo_sapiens	Homo_sapiens	China	22/04/2016	Asia
QBP33558	Homo_sapiens	Homo_sapiens	China	23/08/2016	Asia
QBP33559	Homo_sapiens	Homo_sapiens	China	26/08/2016	Asia
QBP33560	Homo_sapiens	Homo_sapiens	China	27/07/2017	Asia
QBP33561	Homo_sapiens	Homo_sapiens	China	07/08/2017	Asia
QBP33555	Homo_sapiens	Homo_sapiens	China	08/08/2017	Asia
QBP33562	Homo_sapiens	Homo_sapiens	China	11/08/2017	Asia
QBP33563	Homo_sapiens	Homo_sapiens	China	23/07/2018	Asia
QBP33570	Homo_sapiens	Homo_sapiens	China	16/08/2018	Asia
QBP33564	Homo_sapiens	Homo_sapiens	China	28/08/2018	Asia
QBP33565	Homo_sapiens	Homo_sapiens	China	28/08/2018	Asia
QBP33566	Homo_sapiens	Homo_sapiens	China	03/09/2018	Asia
QBP33567	Homo_sapiens	Homo_sapiens	China	09/03/2018	Asia
AFU65934	Homo_sapiens	Homo_sapiens	China	2010	Asia
APW49449	Homo_sapiens	Homo_sapiens	China	2015	Asia
AQS22555	Homo_sapiens	Homo_sapiens	China	2015	Asia
APW49450	Homo_sapiens	Homo_sapiens	China	2015	Asia
AQS22556	Homo_sapiens	Homo_sapiens	China	2015	Asia
QBP33510	Homo_sapiens	Homo_sapiens	China	23/09/2018	Asia
QBP33514	Homo_sapiens	Homo_sapiens	China	23/09/2018	Asia
QBP33513	Homo_sapiens	Homo_sapiens	China	23/09/2018	Asia
QBP33511	Homo_sapiens	Homo_sapiens	China	26/09/2018	Asia
QBP33512	Homo_sapiens	Homo_sapiens	China	27/09/2018	Asia
ANT47239	Homo_sapiens	Homo_sapiens	Indonesia	07/05/2014	Asia
QBE90251	Homo_sapiens	Homo_sapiens	Indonesia	20/02/2016	Asia
QBB90022	Homo_sapiens	Homo_sapiens	Indonesia	2014	Asia
AIH13924	Homo_sapiens	Homo_sapiens	Saudi Arabia	13/01/2014	Asia
QBA57539	Homo_sapiens	Homo_sapiens	India	12/10/2017	Asia
QBA57535	Homo_sapiens	Homo_sapiens	India	26/10/2016	Asia
QBA57537	Homo_sapiens	Homo_sapiens	India	23/04/2018	Asia
CAR66106	Homo_sapiens	Homo_sapiens	Viet Nam	2004	Asia
CAR65171	Homo_sapiens	Homo_sapiens	Viet Nam	2004	Asia
CAR65163	Homo_sapiens	Homo_sapiens	Viet Nam	2004	Asia
CAR65164	Homo_sapiens	Homo_sapiens	Viet Nam	2004	Asia
CAR65173	Homo_sapiens	Homo_sapiens	Viet Nam	2004	Asia
CAR65174	Homo_sapiens	Homo_sapiens	Viet Nam	2004	Asia
CAR65175	Homo_sapiens	Homo_sapiens	Viet Nam	2004	Asia
CAR65176	Homo_sapiens	Homo_sapiens	Viet Nam	2004	Asia
CAR65166	Homo_sapiens	Homo_sapiens	Viet Nam	2004	Asia
CAR65144	Homo_sapiens	Homo_sapiens	Viet Nam	2005	Asia
CAR65167	Homo_sapiens	Homo_sapiens	Viet Nam	2005	Asia
CAR65136	Homo_sapiens	Homo_sapiens	Viet Nam	2005	Asia
CAR65137	Homo_sapiens	Homo_sapiens	Viet Nam	2005	Asia
CAR65178	Homo_sapiens	Homo_sapiens	Viet Nam	2005	Asia
CAR65138	Homo_sapiens	Homo_sapiens	Viet Nam	2005	Asia
CAR65170	Homo_sapiens	Homo_sapiens	Viet Nam	2001	Asia
CAR65155	Homo_sapiens	Homo_sapiens	Viet Nam	2001	Asia
CAR65156	Homo_sapiens	Homo_sapiens	Viet Nam	2001	Asia
CAR65157	Homo_sapiens	Homo_sapiens	Viet Nam	2002	Asia
CAR65158	Homo_sapiens	Homo_sapiens	Viet Nam	2002	Asia
CAR65135	Homo_sapiens	Homo_sapiens	Viet Nam	2003	Asia
CAR65161	Homo_sapiens	Homo_sapiens	Viet Nam	2003	Asia
AHG06349	Homo_sapiens	Homo_sapiens	Indonesia	06/07/2007	Asia
AHG06353	Homo_sapiens	Homo_sapiens	Indonesia	17/07/2007	Asia
AHG06342	Homo_sapiens	Homo_sapiens	Indonesia	14/08/2007	Asia
AHG06344	Homo_sapiens	Homo_sapiens	Indonesia	21/11/2007	Asia
AHG06360	Homo_sapiens	Homo_sapiens	Indonesia	17/07/2007	Asia
AHG06346	Homo_sapiens	Homo_sapiens	Indonesia	21/11/2007	Asia
AHG06345	Homo_sapiens	Homo_sapiens	Indonesia	24/09/2007	Asia
AHG06339	Homo_sapiens	Homo_sapiens	Indonesia	27/09/2007	Asia
AHG06340	Homo_sapiens	Homo_sapiens	Indonesia	11/12/2007	Asia
AHG06357	Homo_sapiens	Homo_sapiens	Indonesia	11/03/2008	Asia
AHG06347	Homo_sapiens	Homo_sapiens	Indonesia	20/02/2008	Asia
AHG06359	Homo_sapiens	Homo_sapiens	Indonesia	08/03/2008	Asia
AHG06355	Homo_sapiens	Homo_sapiens	Indonesia	19/02/2008	Asia
AHG06348	Homo_sapiens	Homo_sapiens	Indonesia	28/03/2008	Asia
AHG06358	Homo_sapiens	Homo_sapiens	Indonesia	11/03/2008	Asia
AHG06356	Homo_sapiens	Homo_sapiens	Indonesia	09/04/2008	Asia
AHG06351	Homo_sapiens	Homo_sapiens	Indonesia	12/04/2008	Asia
AHG06343	Homo_sapiens	Homo_sapiens	Indonesia	15/04/2008	Asia
AHG06341	Homo_sapiens	Homo_sapiens	Indonesia	23/04/2008	Asia
AHG06350	Homo_sapiens	Homo_sapiens	Indonesia	15/02/2008	Asia
AHG06361	Homo_sapiens	Homo_sapiens	Indonesia	15/02/2008	Asia
AHG06352	Homo_sapiens	Homo_sapiens	Indonesia	11/03/2008	Asia
AHG06362	Homo_sapiens	Homo_sapiens	Indonesia	04/03/2010	Asia
AHG06363	Homo_sapiens	Homo_sapiens	Indonesia	29/03/2010	Asia
AHG06364	Homo_sapiens	Homo_sapiens	Indonesia	05/04/2010	Asia
AFZ40226	Homo_sapiens	Homo_sapiens	India	2011	Asia
AII99332	Homo_sapiens	Homo_sapiens	India	01/04/2007	Asia
ANT47240	Homo_sapiens	Homo_sapiens	Philippines	03/08/2015	Asia
AYJ72757	Homo_sapiens	Homo_sapiens	India	2016	Asia
AYJ72758	Homo_sapiens	Homo_sapiens	India	2016	Asia
AYJ72759	Homo_sapiens	Homo_sapiens	India	2016	Asia
AYJ72760	Homo_sapiens	Homo_sapiens	India	2016	Asia
AYJ72761	Homo_sapiens	Homo_sapiens	India	2016	Asia
AYJ72762	Homo_sapiens	Homo_sapiens	India	2016	Asia
ARO52692	Homo_sapiens	Homo_sapiens	India	01/09/2010	Asia
ARO52693	Homo_sapiens	Homo_sapiens	India	03/01/2011	Asia
AFZ40225	Homo_sapiens	Homo_sapiens	India	2009	Asia
QBK46796	Homo_sapiens	Homo_sapiens	Singapore	2015/01	Asia
AKL81369	Homo_sapiens	Homo_sapiens	Singapore	2007	Asia
ARM59245	Homo_sapiens	Homo_sapiens	Singapore	2014/03	Asia
AKA55076	Homo_sapiens	Homo_sapiens	Singapore	2010	Asia
AKA55073	Homo_sapiens	Homo_sapiens	Singapore	2009	Asia
AKA55077	Homo_sapiens	Homo_sapiens	Singapore	2009	Asia
AKA55075	Homo_sapiens	Homo_sapiens	Singapore	2010	Asia
AKA55074	Homo_sapiens	Homo_sapiens	Singapore	2010	Asia
AES93098	Homo_sapiens	Homo_sapiens	Singapore	2006	Asia
ADC92351	Homo_sapiens	Homo_sapiens	Singapore	2007/04	Asia
AES93114	Homo_sapiens	Homo_sapiens	Singapore	2006	Asia
AES93113	Homo_sapiens	Homo_sapiens	Singapore	2006	Asia
AES93115	Homo_sapiens	Homo_sapiens	Singapore	2005	Asia
AES93110	Homo_sapiens	Homo_sapiens	Singapore	2005	Asia
AES93108	Homo_sapiens	Homo_sapiens	Singapore	2004	Asia
AES93103	Homo_sapiens	Homo_sapiens	Singapore	2008	Asia
AES93102	Homo_sapiens	Homo_sapiens	Singapore	2007	Asia
AES93109	Homo_sapiens	Homo_sapiens	Singapore	2005	Asia
AES93099	Homo_sapiens	Homo_sapiens	Singapore	2007	Asia
AES93111	Homo_sapiens	Homo_sapiens	Singapore	2005	Asia
AES93106	Homo_sapiens	Homo_sapiens	Singapore	2008	Asia
AES93100	Homo_sapiens	Homo_sapiens	Singapore	2007	Asia
AES93112	Homo_sapiens	Homo_sapiens	Singapore	2004	Asia
AES93105	Homo_sapiens	Homo_sapiens	Singapore	2007	Asia
AES93116	Homo_sapiens	Homo_sapiens	Singapore	2005	Asia
AES93107	Homo_sapiens	Homo_sapiens	Singapore	2008	Asia
AES93101	Homo_sapiens	Homo_sapiens	Singapore	2007	Asia
ADC92352	Homo_sapiens	Homo_sapiens	Singapore	2008/08	Asia
AYJ72778	Homo_sapiens	Homo_sapiens	India	31/08/2015	Asia
AYJ72777	Homo_sapiens	Homo_sapiens	India	09/09/2015	Asia
AYJ72776	Homo_sapiens	Homo_sapiens	India	16/09/2014	Asia
AYJ72768	Homo_sapiens	Homo_sapiens	India	08/10/2012	Asia
AYJ72770	Homo_sapiens	Homo_sapiens	India	19/10/2012	Asia
AYJ72772	Homo_sapiens	Homo_sapiens	India	2012	Asia
AYJ72769	Homo_sapiens	Homo_sapiens	India	19/10/2012	Asia
AYJ72763	Homo_sapiens	Homo_sapiens	India	08/11/2012	Asia
AYJ72774	Homo_sapiens	Homo_sapiens	India	19/08/2013	Asia
AYJ72765	Homo_sapiens	Homo_sapiens	India	30/08/2013	Asia
AYJ72775	Homo_sapiens	Homo_sapiens	India	04/09/2013	Asia
AYJ72780	Homo_sapiens	Homo_sapiens	India	09/09/2013	Asia
AYJ72771	Homo_sapiens	Homo_sapiens	India	24/09/2012	Asia
AYJ72764	Homo_sapiens	Homo_sapiens	India	2014	Asia
AYJ72766	Homo_sapiens	Homo_sapiens	India	22/09/2014	Asia
AYJ72779	Homo_sapiens	Homo_sapiens	India	25/10/2014	Asia
AYJ72773	Homo_sapiens	Homo_sapiens	India	28/10/2014	Asia
AYJ72767	Homo_sapiens	Homo_sapiens	India	07/11/2014	Asia
AUZ41815	Homo_sapiens	Homo_sapiens	Laos	07/09/2009	Asia
AUZ41816	Homo_sapiens	Homo_sapiens	Laos	06/11/2009	Asia
AUZ41817	Homo_sapiens	Homo_sapiens	Laos	29/04/2010	Asia
AUZ41818	Homo_sapiens	Homo_sapiens	Laos	26/07/2010	Asia
AUZ41819	Homo_sapiens	Homo_sapiens	Laos	13/08/2010	Asia
AUZ41814	Homo_sapiens	Homo_sapiens	Laos	30/09/2010	Asia
AST11591	Homo_sapiens	Homo_sapiens	China	2015	Asia
AST11589	Homo_sapiens	Homo_sapiens	China	2015	Asia
AST11593	Homo_sapiens	Homo_sapiens	China	2015	Asia
AWD38921	Homo_sapiens	Homo_sapiens	China	18/09/2015	Asia
AWD38922	Homo_sapiens	Homo_sapiens	China	18/09/2015	Asia
AWD38923	Homo_sapiens	Homo_sapiens	China	26/09/2015	Asia
AWD38924	Homo_sapiens	Homo_sapiens	China	07/10/2015	Asia
AWD38925	Homo_sapiens	Homo_sapiens	China	18/10/2015	Asia
AWD38926	Homo_sapiens	Homo_sapiens	China	18/10/2015	Asia
AWD38927	Homo_sapiens	Homo_sapiens	China	18/10/2015	Asia
AWD38928	Homo_sapiens	Homo_sapiens	China	18/10/2015	Asia
AWD38929	Homo_sapiens	Homo_sapiens	China	18/10/2015	Asia
AWD38930	Homo_sapiens	Homo_sapiens	China	26/10/2015	Asia
AWD38931	Homo_sapiens	Homo_sapiens	China	28/10/2015	Asia
AWD38932	Homo_sapiens	Homo_sapiens	China	28/10/2015	Asia
AWD38933	Homo_sapiens	Homo_sapiens	China	28/10/2015	Asia
AWD38934	Homo_sapiens	Homo_sapiens	China	28/10/2015	Asia
AWD38935	Homo_sapiens	Homo_sapiens	China	28/10/2015	Asia
AWD38936	Homo_sapiens	Homo_sapiens	China	28/10/2015	Asia
AST11590	Homo_sapiens	Homo_sapiens	China	2015	Asia
AST11592	Homo_sapiens	Homo_sapiens	China	2015	Asia
AST11588	Homo_sapiens	Homo_sapiens	China	2015	Asia
ASN77915	Homo_sapiens	Homo_sapiens	China	09/09/2013	Asia
ABY65725	Homo_sapiens	Homo_sapiens	China		Asia
AGF87124	Homo_sapiens	Homo_sapiens	China	2012/09	Asia
AAW51406	Homo_sapiens	Homo_sapiens	Indonesia		Asia
AUB45105	Homo_sapiens	Homo_sapiens	China		Asia
AXU25276	Homo_sapiens	Homo_sapiens	China	2017/09	Asia
AXU25279	Homo_sapiens	Homo_sapiens	China	2017/09	Asia
AXU25280	Homo_sapiens	Homo_sapiens	China	2017/09	Asia
AXU25281	Homo_sapiens	Homo_sapiens	China	2017/09	Asia
AXU25282	Homo_sapiens	Homo_sapiens	China	2017/09	Asia
AXU25283	Homo_sapiens	Homo_sapiens	China	2017/09	Asia
AXU25285	Homo_sapiens	Homo_sapiens	China	2017/08	Asia
AXU25286	Homo_sapiens	Homo_sapiens	China	2017/08	Asia
AXU25287	Homo_sapiens	Homo_sapiens	China	2017/08	Asia
AXU25288	Homo_sapiens	Homo_sapiens	China	2017/08	Asia
AXU25291	Homo_sapiens	Homo_sapiens	China	2017/08	Asia
AXU25292	Homo_sapiens	Homo_sapiens	China	2017/08	Asia
AXU25295	Homo_sapiens	Homo_sapiens	China	2017/09	Asia
AXU25296	Homo_sapiens	Homo_sapiens	China	2017/09	Asia
AXU25297	Homo_sapiens	Homo_sapiens	China	2017/09	Asia
AXU25298	Homo_sapiens	Homo_sapiens	China	2017/09	Asia
AXU25299	Homo_sapiens	Homo_sapiens	China	2017/09	Asia
AXU25300	Homo_sapiens	Homo_sapiens	China	2017/09	Asia
AXU25301	Homo_sapiens	Homo_sapiens	China	2017/09	Asia
AXU25302	Homo_sapiens	Homo_sapiens	China	2017/09	Asia
AXU25304	Homo_sapiens	Homo_sapiens	China	2017/09	Asia
AXU25305	Homo_sapiens	Homo_sapiens	China	2017/09	Asia
AXU25306	Homo_sapiens	Homo_sapiens	China	2017/08	Asia
AXU25307	Homo_sapiens	Homo_sapiens	China	2017/09	Asia
AXU25310	Homo_sapiens	Homo_sapiens	China	2017/09	Asia
AXU25314	Homo_sapiens	Homo_sapiens	China	2017/09	Asia
AXU25315	Homo_sapiens	Homo_sapiens	China	2017/08	Asia
AUY62011	Homo_sapiens	Homo_sapiens	Taiwan	1995/09	Asia
ANQ47245	Homo_sapiens	Homo_sapiens	Taiwan	2015	Asia
ADK37474	Homo_sapiens	Homo_sapiens	Indonesia	1975	Asia
ADK37475	Homo_sapiens	Homo_sapiens	Indonesia	1976	Asia
ADK37484	Homo_sapiens	Homo_sapiens	Indonesia	1975	Asia
ADK37479	Homo_sapiens	Homo_sapiens	Indonesia	1975	Asia
ADK37480	Homo_sapiens	Homo_sapiens	Indonesia	1976	Asia
ADK37476	Homo_sapiens	Homo_sapiens	Indonesia	1976	Asia
ADK37478	Homo_sapiens	Homo_sapiens	Indonesia	1976	Asia
ADK37477	Homo_sapiens	Homo_sapiens	Indonesia	1976	Asia
ADK37473	Homo_sapiens	Homo_sapiens	Indonesia	1977	Asia
ADK37483	Homo_sapiens	Homo_sapiens	Singapore	2007	Asia
ADK37482	Homo_sapiens	Homo_sapiens	Singapore	2007	Asia
ADK37481	Homo_sapiens	Homo_sapiens	Singapore	2008	Asia
ANC57598	Homo_sapiens	Homo_sapiens	Thailand	2009	Asia
ANC57603	Homo_sapiens	Homo_sapiens	Philippines	2010	Asia
ANC57597	Homo_sapiens	Homo_sapiens	India	2006	Asia
ANC57599	Homo_sapiens	Homo_sapiens	Thailand	2011	Asia
ANC57600	Homo_sapiens	Homo_sapiens	Philippines	2010	Asia
ANC57601	Homo_sapiens	Homo_sapiens	Philippines	2008	Asia
ANC57602	Homo_sapiens	Homo_sapiens	Philippines	2008	Asia
ANC57594	Homo_sapiens	Homo_sapiens	Indonesia	2009	Asia
ANC57595	Homo_sapiens	Homo_sapiens	Philippines	2009	Asia
AHA42535	Homo_sapiens	Homo_sapiens	China	04/01/2013	Asia
ADA00411	Homo_sapiens	Homo_sapiens	Thailand	1974	Asia
AAW51407	Homo_sapiens	Homo_sapiens	Indonesia		Asia
ARO84681	Homo_sapiens	Homo_sapiens	Malaysia	2014/01	Asia
ARO84682	Homo_sapiens	Homo_sapiens	Malaysia	2014/01	Asia
ARO84683	Homo_sapiens	Homo_sapiens	Malaysia	2014/01	Asia
ARO84684	Homo_sapiens	Homo_sapiens	Malaysia	2014/01	Asia
ARO84685	Homo_sapiens	Homo_sapiens	Malaysia	2014/01	Asia
ARO84687	Homo_sapiens	Homo_sapiens	Malaysia	2014/01	Asia
ARO84688	Homo_sapiens	Homo_sapiens	Malaysia	2014/01	Asia
ARO84689	Homo_sapiens	Homo_sapiens	Malaysia	2014/01	Asia
ARO84690	Homo_sapiens	Homo_sapiens	Malaysia	2014/01	Asia
ARO84692	Homo_sapiens	Homo_sapiens	Malaysia	2014/01	Asia
ARO84675	Homo_sapiens	Homo_sapiens	Malaysia	2014/01	Asia
ARO84694	Homo_sapiens	Homo_sapiens	Malaysia	2014/01	Asia
ARO84696	Homo_sapiens	Homo_sapiens	Malaysia	2014/01	Asia
ARO84697	Homo_sapiens	Homo_sapiens	Malaysia	2014/01	Asia
ARO84699	Homo_sapiens	Homo_sapiens	Malaysia	2014/01	Asia
ARO84701	Homo_sapiens	Homo_sapiens	Malaysia	2014/01	Asia
ARO84702	Homo_sapiens	Homo_sapiens	Malaysia	2014/01	Asia
ARO84704	Homo_sapiens	Homo_sapiens	Malaysia	2014/01	Asia
ARO84676	Homo_sapiens	Homo_sapiens	Malaysia	2014/01	Asia
ARO84677	Homo_sapiens	Homo_sapiens	Malaysia	2014/01	Asia
ARO84678	Homo_sapiens	Homo_sapiens	Malaysia	2014/01	Asia
ARO84679	Homo_sapiens	Homo_sapiens	Malaysia	2014/01	Asia
ARO84680	Homo_sapiens	Homo_sapiens	Malaysia	2014/01	Asia
AYE66920	Homo_sapiens	Homo_sapiens	India	2014	Asia
AYE66919	Homo_sapiens	Homo_sapiens	India	2014	Asia
AFM82485	Homo_sapiens	Homo_sapiens	Cambodia	2007	Asia
AXY94451	Homo_sapiens	Homo_sapiens	Taiwan	2001	Asia
AXY94452	Homo_sapiens	Homo_sapiens	Taiwan	2001	Asia
AXY94456	Homo_sapiens	Homo_sapiens	Taiwan	2002	Asia
AXY94457	Homo_sapiens	Homo_sapiens	Taiwan	2001	Asia
AXY94461	Homo_sapiens	Homo_sapiens	Taiwan	2002	Asia
AXY94470	Homo_sapiens	Homo_sapiens	Taiwan	2002	Asia
AXY94473	Homo_sapiens	Homo_sapiens	Taiwan	2002	Asia
AXY94477	Homo_sapiens	Homo_sapiens	Taiwan	2002	Asia
AXY94479	Homo_sapiens	Homo_sapiens	Taiwan	2002	Asia
AXY94482	Homo_sapiens	Homo_sapiens	Taiwan	2002	Asia
AXY94484	Homo_sapiens	Homo_sapiens	Taiwan	2002	Asia
AXY94485	Homo_sapiens	Homo_sapiens	Taiwan	2002	Asia
AXY94445	Homo_sapiens	Homo_sapiens	Taiwan	2001	Asia
AQV12376	Homo_sapiens	Homo_sapiens	Thailand	2002	Asia
AQV12393	Homo_sapiens	Homo_sapiens	Thailand	2006	Asia
AQV12522	Homo_sapiens	Homo_sapiens	Thailand	2004	Asia
AQV12523	Homo_sapiens	Homo_sapiens	Thailand	2004	Asia
AQV12397	Homo_sapiens	Homo_sapiens	Thailand	2006	Asia
AQV12398	Homo_sapiens	Homo_sapiens	Thailand	2006	Asia
AQV12399	Homo_sapiens	Homo_sapiens	Thailand	2002	Asia
AQV12400	Homo_sapiens	Homo_sapiens	Thailand	2001	Asia
AQV12401	Homo_sapiens	Homo_sapiens	Thailand	2006	Asia
AQV12402	Homo_sapiens	Homo_sapiens	Thailand	2001	Asia
AQV12403	Homo_sapiens	Homo_sapiens	Thailand	2002	Asia
AQV12412	Homo_sapiens	Homo_sapiens	Thailand	2006	Asia
AQV12417	Homo_sapiens	Homo_sapiens	Thailand	2002	Asia
AQV12420	Homo_sapiens	Homo_sapiens	Thailand	2002	Asia
AQV12424	Homo_sapiens	Homo_sapiens	Thailand	2004	Asia
AQV12425	Homo_sapiens	Homo_sapiens	Thailand	2004	Asia
AQV12426	Homo_sapiens	Homo_sapiens	Thailand	2004	Asia
AQV12427	Homo_sapiens	Homo_sapiens	Thailand	2004	Asia
AQV12428	Homo_sapiens	Homo_sapiens	Thailand	2004	Asia
AQV12429	Homo_sapiens	Homo_sapiens	Thailand	2002	Asia
AQV12430	Homo_sapiens	Homo_sapiens	Thailand	2002	Asia
AQV12431	Homo_sapiens	Homo_sapiens	Thailand	2004	Asia
AQV12378	Homo_sapiens	Homo_sapiens	Thailand	2001	Asia
AQV12432	Homo_sapiens	Homo_sapiens	Thailand	2002	Asia
AQV12433	Homo_sapiens	Homo_sapiens	Thailand	2001	Asia
AQV12434	Homo_sapiens	Homo_sapiens	Thailand	2000	Asia
AQV12435	Homo_sapiens	Homo_sapiens	Thailand	2000	Asia
AQV12438	Homo_sapiens	Homo_sapiens	Thailand	2004	Asia
AQV12439	Homo_sapiens	Homo_sapiens	Thailand	2004	Asia
AQV12442	Homo_sapiens	Homo_sapiens	Thailand	2002	Asia
AQV12382	Homo_sapiens	Homo_sapiens	Thailand	2002	Asia
AQV12444	Homo_sapiens	Homo_sapiens	Thailand	2000	Asia
AQV12445	Homo_sapiens	Homo_sapiens	Thailand	2000	Asia
AQV12447	Homo_sapiens	Homo_sapiens	Thailand	2006	Asia
AQV12454	Homo_sapiens	Homo_sapiens	Thailand	2006	Asia
AQV12459	Homo_sapiens	Homo_sapiens	Thailand	2006	Asia
AQV12460	Homo_sapiens	Homo_sapiens	Thailand	2002	Asia
AQV12462	Homo_sapiens	Homo_sapiens	Thailand	2004	Asia
AQV12464	Homo_sapiens	Homo_sapiens	Thailand	2001	Asia
AQV12386	Homo_sapiens	Homo_sapiens	Thailand	2002	Asia
AQV12465	Homo_sapiens	Homo_sapiens	Thailand	2000	Asia
AQV12466	Homo_sapiens	Homo_sapiens	Thailand	2004	Asia
AQV12467	Homo_sapiens	Homo_sapiens	Thailand	2001	Asia
AQV12468	Homo_sapiens	Homo_sapiens	Thailand	2003	Asia
AQV12470	Homo_sapiens	Homo_sapiens	Thailand	2000	Asia
AQV12471	Homo_sapiens	Homo_sapiens	Thailand	2001	Asia
AQV12472	Homo_sapiens	Homo_sapiens	Thailand	2001	Asia
AQV12473	Homo_sapiens	Homo_sapiens	Thailand	2001	Asia
AQV12474	Homo_sapiens	Homo_sapiens	Thailand	2001	Asia
AQV12475	Homo_sapiens	Homo_sapiens	Thailand	2001	Asia
AQV12387	Homo_sapiens	Homo_sapiens	Thailand	2004	Asia
AQV12476	Homo_sapiens	Homo_sapiens	Thailand	2001	Asia
AQV12477	Homo_sapiens	Homo_sapiens	Thailand	1998	Asia
AQV12478	Homo_sapiens	Homo_sapiens	Thailand	2006	Asia
AQV12480	Homo_sapiens	Homo_sapiens	Thailand	2000	Asia
AQV12481	Homo_sapiens	Homo_sapiens	Thailand	2001	Asia
AQV12482	Homo_sapiens	Homo_sapiens	Thailand	1998	Asia
AQV12483	Homo_sapiens	Homo_sapiens	Thailand	1998	Asia
AQV12484	Homo_sapiens	Homo_sapiens	Thailand	1998	Asia
AQV12485	Homo_sapiens	Homo_sapiens	Thailand	1998	Asia
AQV12389	Homo_sapiens	Homo_sapiens	Thailand	2006	Asia
AQV12486	Homo_sapiens	Homo_sapiens	Thailand	1998	Asia
AQV12487	Homo_sapiens	Homo_sapiens	Thailand	1995	Asia
AQV12488	Homo_sapiens	Homo_sapiens	Thailand	1998	Asia
AQV12489	Homo_sapiens	Homo_sapiens	Thailand	1998	Asia
AQV12490	Homo_sapiens	Homo_sapiens	Thailand	1995	Asia
AQV12491	Homo_sapiens	Homo_sapiens	Thailand	1998	Asia
AQV12492	Homo_sapiens	Homo_sapiens	Thailand	1995	Asia
AQV12495	Homo_sapiens	Homo_sapiens	Thailand	2000	Asia
AQV12496	Homo_sapiens	Homo_sapiens	Thailand	1998	Asia
AQV12497	Homo_sapiens	Homo_sapiens	Thailand	2000	Asia
AQV12390	Homo_sapiens	Homo_sapiens	Thailand	2006	Asia
AQV12498	Homo_sapiens	Homo_sapiens	Thailand	2000	Asia
AQV12499	Homo_sapiens	Homo_sapiens	Thailand	1995	Asia
AQV12500	Homo_sapiens	Homo_sapiens	Thailand	1995	Asia
AQV12501	Homo_sapiens	Homo_sapiens	Thailand	1995	Asia
AQV12502	Homo_sapiens	Homo_sapiens	Thailand	1998	Asia
AQV12505	Homo_sapiens	Homo_sapiens	Thailand	2001	Asia
AQV12506	Homo_sapiens	Homo_sapiens	Thailand	2000	Asia
AQV12507	Homo_sapiens	Homo_sapiens	Thailand	2001	Asia
AQV12508	Homo_sapiens	Homo_sapiens	Thailand	2000	Asia
AQV12509	Homo_sapiens	Homo_sapiens	Thailand	2000	Asia
AQV12391	Homo_sapiens	Homo_sapiens	Thailand	2006	Asia
AQV12510	Homo_sapiens	Homo_sapiens	Thailand	1998	Asia
AQV12511	Homo_sapiens	Homo_sapiens	Thailand	2006	Asia
AQV12512	Homo_sapiens	Homo_sapiens	Thailand	2000	Asia
AQV12513	Homo_sapiens	Homo_sapiens	Thailand	1998	Asia
AQV12514	Homo_sapiens	Homo_sapiens	Thailand	1998	Asia
AQV12515	Homo_sapiens	Homo_sapiens	Thailand	1995	Asia
AQV12517	Homo_sapiens	Homo_sapiens	Thailand	1998	Asia
AQV12518	Homo_sapiens	Homo_sapiens	Thailand	2001	Asia
AQV12519	Homo_sapiens	Homo_sapiens	Thailand	1995	Asia
AQV12520	Homo_sapiens	Homo_sapiens	Thailand	1995	Asia
AQV12373	Homo_sapiens	Homo_sapiens	Thailand	2003	Asia
AQV12388	Homo_sapiens	Homo_sapiens	Thailand	2003	Asia
AQV12392	Homo_sapiens	Homo_sapiens	Thailand	2005	Asia
AQV12394	Homo_sapiens	Homo_sapiens	Thailand	2009	Asia
AQV12395	Homo_sapiens	Homo_sapiens	Thailand	2008	Asia
AQV12396	Homo_sapiens	Homo_sapiens	Thailand	2007	Asia
AQV12405	Homo_sapiens	Homo_sapiens	Thailand	2001	Asia
AQV12406	Homo_sapiens	Homo_sapiens	Thailand	2001	Asia
AQV12407	Homo_sapiens	Homo_sapiens	Thailand	2004	Asia
AQV12408	Homo_sapiens	Homo_sapiens	Thailand	2004	Asia
AQV12409	Homo_sapiens	Homo_sapiens	Thailand	2004	Asia
AQV12374	Homo_sapiens	Homo_sapiens	Thailand	2004	Asia
AQV12410	Homo_sapiens	Homo_sapiens	Thailand	2003	Asia
AQV12411	Homo_sapiens	Homo_sapiens	Thailand	2007	Asia
AQV12413	Homo_sapiens	Homo_sapiens	Thailand	2008	Asia
AQV12414	Homo_sapiens	Homo_sapiens	Thailand	2002	Asia
AQV12415	Homo_sapiens	Homo_sapiens	Thailand	2004	Asia
AQV12416	Homo_sapiens	Homo_sapiens	Thailand	2005	Asia
AQV12418	Homo_sapiens	Homo_sapiens	Thailand	2005	Asia
AQV12421	Homo_sapiens	Homo_sapiens	Thailand	2004	Asia
AQV12422	Homo_sapiens	Homo_sapiens	Thailand	2007	Asia
AQV12375	Homo_sapiens	Homo_sapiens	Thailand	2003	Asia
AQV12423	Homo_sapiens	Homo_sapiens	Thailand	2009	Asia
AQV12437	Homo_sapiens	Homo_sapiens	Thailand	2002	Asia
AQV12441	Homo_sapiens	Homo_sapiens	Thailand	2003	Asia
AQV12446	Homo_sapiens	Homo_sapiens	Thailand	2007	Asia
AQV12450	Homo_sapiens	Homo_sapiens	Thailand	2008	Asia
AQV12451	Homo_sapiens	Homo_sapiens	Thailand	2010	Asia
AQV12452	Homo_sapiens	Homo_sapiens	Thailand	2009	Asia
AQV12453	Homo_sapiens	Homo_sapiens	Thailand	2009	Asia
AQV12455	Homo_sapiens	Homo_sapiens	Thailand	2006	Asia
AQV12456	Homo_sapiens	Homo_sapiens	Thailand	2006	Asia
AQV12379	Homo_sapiens	Homo_sapiens	Thailand	2002	Asia
AQV12457	Homo_sapiens	Homo_sapiens	Thailand	2002	Asia
AQV12458	Homo_sapiens	Homo_sapiens	Thailand	2003	Asia
AQV12461	Homo_sapiens	Homo_sapiens	Thailand	2001	Asia
AQV12463	Homo_sapiens	Homo_sapiens	Thailand	2001	Asia
AQV12469	Homo_sapiens	Homo_sapiens	Thailand	2001	Asia
AQV12493	Homo_sapiens	Homo_sapiens	Thailand	2001	Asia
AQV12494	Homo_sapiens	Homo_sapiens	Thailand	2001	Asia
AQV12503	Homo_sapiens	Homo_sapiens	Thailand	2002	Asia
AQV12504	Homo_sapiens	Homo_sapiens	Thailand	2002	Asia
AQV12516	Homo_sapiens	Homo_sapiens	Thailand	1999	Asia
AQV12380	Homo_sapiens	Homo_sapiens	Thailand	2001	Asia
AQV12521	Homo_sapiens	Homo_sapiens	Thailand	2005	Asia
AQV12525	Homo_sapiens	Homo_sapiens	Thailand	2001	Asia
AQV12526	Homo_sapiens	Homo_sapiens	Thailand	2009	Asia
AQV12381	Homo_sapiens	Homo_sapiens	Thailand	2002	Asia
AQV12383	Homo_sapiens	Homo_sapiens	Thailand	2004	Asia
AQV12384	Homo_sapiens	Homo_sapiens	Thailand	2007	Asia
AQV12385	Homo_sapiens	Homo_sapiens	Thailand	2009	Asia
AAD18036	Homo_sapiens	Homo_sapiens	China	1985	Asia
ABG29080	Homo_sapiens	Homo_sapiens	Taiwan	2002	Asia
ABG29081	Homo_sapiens	Homo_sapiens	Taiwan	2002	Asia
ABG29082	Homo_sapiens	Homo_sapiens	Taiwan	2002	Asia
ABG29084	Homo_sapiens	Homo_sapiens	Taiwan	2002	Asia
ABG29085	Homo_sapiens	Homo_sapiens	Taiwan	2002	Asia
ABG29086	Homo_sapiens	Homo_sapiens	Taiwan	2002	Asia
ABG29087	Homo_sapiens	Homo_sapiens	Taiwan	2002	Asia
ABG29088	Homo_sapiens	Homo_sapiens	Taiwan	2002	Asia
ABG29089	Homo_sapiens	Homo_sapiens	Taiwan	2002	Asia
ABG29090	Homo_sapiens	Homo_sapiens	Taiwan	2002	Asia
ABG29091	Homo_sapiens	Homo_sapiens	Taiwan	2002	Asia
AAF18447	Homo_sapiens	Homo_sapiens	China	1987	Asia
AAF18446	Homo_sapiens	Homo_sapiens	China	1989	Asia
ABG29075	Homo_sapiens	Homo_sapiens	Taiwan	2001	Asia
ABG29076	Homo_sapiens	Homo_sapiens	Taiwan	2001	Asia
ABG29077	Homo_sapiens	Homo_sapiens	Taiwan	2001	Asia
QGW51895	Homo_sapiens	Homo_sapiens	France	25/08/2014	Europe
AVY51408	Homo_sapiens	Homo_sapiens	France	06/09/2014	Europe
AED98520	Homo_sapiens	Homo_sapiens	Spain	2009	Europe
BAD36758	Homo_sapiens	Homo_sapiens	Dominican Republic	2001	North_America
ADC32612	Homo_sapiens	Homo_sapiens	Mexico	22/08/2002	North_America
AIK23224	Homo_sapiens	Homo_sapiens	Cuba	1981	North_America
AIK23223	Homo_sapiens	Homo_sapiens	Cuba	1981	North_America
AIK23222	Homo_sapiens	Homo_sapiens	Cuba	1981	North_America
AIK23225	Homo_sapiens	Homo_sapiens	Cuba	1981	North_America
AIK23226	Homo_sapiens	Homo_sapiens	Cuba	1981	North_America
ACQ44500	Homo_sapiens	Homo_sapiens	Belize	2002	North_America
ACQ44490	Homo_sapiens	Homo_sapiens	Dominican Republic	2003	North_America
AER45462	Homo_sapiens	Homo_sapiens	Guatemala	2009	North_America
ACQ44488	Homo_sapiens	Homo_sapiens	Honduras	1984	North_America
ACS32033	Homo_sapiens	Homo_sapiens	Jamaica	2007	North_America
ACQ44499	Homo_sapiens	Homo_sapiens	Saint Kitts and Nevis	2001	North_America
ACQ44477	Homo_sapiens	Homo_sapiens	Mexico	2002	North_America
ACS32034	Homo_sapiens	Homo_sapiens	Mexico	2002	North_America
ACS32035	Homo_sapiens	Homo_sapiens	Mexico	2005	North_America
ACQ44478	Homo_sapiens	Homo_sapiens	Mexico	2008	North_America
ACW82878	Homo_sapiens	Homo_sapiens	Mexico	1983	North_America
ACW82880	Homo_sapiens	Homo_sapiens	Mexico	1992	North_America
ACW82937	Homo_sapiens	Homo_sapiens	Mexico	2006	North_America
ADA60770	Homo_sapiens	Homo_sapiens	Mexico	2006	North_America
ACW82955	Homo_sapiens	Homo_sapiens	Mexico	2007	North_America
ACW82956	Homo_sapiens	Homo_sapiens	Mexico	2007	North_America
ADA60786	Homo_sapiens	Homo_sapiens	Mexico	2007	North_America
AET43253	Homo_sapiens	Homo_sapiens	Mexico	2008	North_America
ACY70846	Homo_sapiens	Homo_sapiens	Mexico	2004	North_America
AHI43694	Homo_sapiens	Homo_sapiens	Mexico	2007	North_America
AHI43753	Homo_sapiens	Homo_sapiens	Mexico	2011	North_America
ACA48887	Homo_sapiens	Homo_sapiens	Nicaragua	2006	North_America
ACJ04176	Homo_sapiens	Homo_sapiens	Nicaragua	2007	North_America
ACB87136	Homo_sapiens	Homo_sapiens	Nicaragua	2007	North_America
ACB87138	Homo_sapiens	Homo_sapiens	Nicaragua	2007	North_America
ACB29503	Homo_sapiens	Homo_sapiens	Nicaragua	2007	North_America
ACA48890	Homo_sapiens	Homo_sapiens	Nicaragua	2007	North_America
ACB29506	Homo_sapiens	Homo_sapiens	Nicaragua	2007	North_America
ACB29507	Homo_sapiens	Homo_sapiens	Nicaragua	2007	North_America
AHG23135	Homo_sapiens	Homo_sapiens	Nicaragua	2007	North_America
ACB29508	Homo_sapiens	Homo_sapiens	Nicaragua	2007	North_America
AHG23138	Homo_sapiens	Homo_sapiens	Nicaragua	2007	North_America
ACB29510	Homo_sapiens	Homo_sapiens	Nicaragua	2007	North_America
ACA48891	Homo_sapiens	Homo_sapiens	Nicaragua	2007	North_America
ACB87141	Homo_sapiens	Homo_sapiens	Nicaragua	2007	North_America
ACA48893	Homo_sapiens	Homo_sapiens	Nicaragua	2007	North_America
ACA48896	Homo_sapiens	Homo_sapiens	Nicaragua	2007	North_America
ACJ04202	Homo_sapiens	Homo_sapiens	Nicaragua	2007	North_America
ACJ04203	Homo_sapiens	Homo_sapiens	Nicaragua	2007	North_America
ACQ44536	Homo_sapiens	Homo_sapiens	Nicaragua	2007	North_America
ACH99661	Homo_sapiens	Homo_sapiens	Nicaragua	2007	North_America
ACL99018	Homo_sapiens	Homo_sapiens	Nicaragua	2007	North_America
ACA48897	Homo_sapiens	Homo_sapiens	Nicaragua	2007	North_America
ACQ44537	Homo_sapiens	Homo_sapiens	Nicaragua	2007	North_America
ACH99682	Homo_sapiens	Homo_sapiens	Nicaragua	2008	North_America
ACN42733	Homo_sapiens	Homo_sapiens	Nicaragua	2007	North_America
AET43255	Homo_sapiens	Homo_sapiens	Nicaragua	2006	North_America
ACN42731	Homo_sapiens	Homo_sapiens	Nicaragua	2006	North_America
ACN42699	Homo_sapiens	Homo_sapiens	Nicaragua	2007	North_America
ACO06198	Homo_sapiens	Homo_sapiens	Nicaragua	2006	North_America
ACO06191	Homo_sapiens	Homo_sapiens	Nicaragua	2000	North_America
ACO06192	Homo_sapiens	Homo_sapiens	Nicaragua	2000	North_America
ACN58738	Homo_sapiens	Homo_sapiens	Nicaragua	2008	North_America
ACN42740	Homo_sapiens	Homo_sapiens	Nicaragua	2007	North_America
ACO06141	Homo_sapiens	Homo_sapiens	Nicaragua	2008	North_America
ACL99122	Homo_sapiens	Homo_sapiens	Nicaragua	2007	North_America
ACO06186	Homo_sapiens	Homo_sapiens	Nicaragua	2007	North_America
ACL99124	Homo_sapiens	Homo_sapiens	Nicaragua	2007	North_America
ACN42738	Homo_sapiens	Homo_sapiens	Nicaragua	2007	North_America
ACN42739	Homo_sapiens	Homo_sapiens	Nicaragua	2007	North_America
ACN42736	Homo_sapiens	Homo_sapiens	Nicaragua	2001	North_America
ACN42735	Homo_sapiens	Homo_sapiens	Nicaragua	2000	North_America
ACN42737	Homo_sapiens	Homo_sapiens	Nicaragua	2000	North_America
ACN42734	Homo_sapiens	Homo_sapiens	Nicaragua	2000	North_America
ACW82934	Homo_sapiens	Homo_sapiens	Nicaragua	2007	North_America
ACQ44519	Homo_sapiens	Homo_sapiens	Nicaragua	2005	North_America
ACQ44520	Homo_sapiens	Homo_sapiens	Nicaragua	2005	North_America
ACO06189	Homo_sapiens	Homo_sapiens	Nicaragua	2005	North_America
AET43251	Homo_sapiens	Homo_sapiens	Nicaragua	2007	North_America
ACO06180	Homo_sapiens	Homo_sapiens	Nicaragua	2000	North_America
AET43247	Homo_sapiens	Homo_sapiens	Nicaragua	2000	North_America
ACO06181	Homo_sapiens	Homo_sapiens	Nicaragua	2000	North_America
ACO06195	Homo_sapiens	Homo_sapiens	Nicaragua	2000	North_America
ACO06196	Homo_sapiens	Homo_sapiens	Nicaragua	2000	North_America
ACQ44317	Homo_sapiens	Homo_sapiens	Nicaragua	2000	North_America
ACO06182	Homo_sapiens	Homo_sapiens	Nicaragua	2001	North_America
ACO06183	Homo_sapiens	Homo_sapiens	Nicaragua	2001	North_America
ACS32025	Homo_sapiens	Homo_sapiens	Nicaragua	2002	North_America
ACS32023	Homo_sapiens	Homo_sapiens	Nicaragua	1999	North_America
ACQ44532	Homo_sapiens	Homo_sapiens	Nicaragua	2000	North_America
AET43252	Homo_sapiens	Homo_sapiens	Nicaragua	2007	North_America
ACS32003	Homo_sapiens	Homo_sapiens	Nicaragua	2007	North_America
ADU76198	Homo_sapiens	Homo_sapiens	Nicaragua	2007	North_America
AFK65749	Homo_sapiens	Homo_sapiens	Nicaragua	2008	North_America
ADZ13195	Homo_sapiens	Homo_sapiens	Nicaragua	2008	North_America
ADU76233	Homo_sapiens	Homo_sapiens	Nicaragua	2009	North_America
ADU76234	Homo_sapiens	Homo_sapiens	Nicaragua	2009	North_America
AEB66130	Homo_sapiens	Homo_sapiens	Nicaragua	2009	North_America
ACA49015	Homo_sapiens	Homo_sapiens	Nicaragua	2005	North_America
ACA49016	Homo_sapiens	Homo_sapiens	Nicaragua	2005	North_America
ACA49018	Homo_sapiens	Homo_sapiens	Nicaragua	2005	North_America
ACW82894	Homo_sapiens	Homo_sapiens	Nicaragua	2005	North_America
ACA49019	Homo_sapiens	Homo_sapiens	Nicaragua	2005	North_America
ACA49020	Homo_sapiens	Homo_sapiens	Nicaragua	2005	North_America
ACA48947	Homo_sapiens	Homo_sapiens	Nicaragua	2005	North_America
ACA49021	Homo_sapiens	Homo_sapiens	Nicaragua	2005	North_America
ACK28186	Homo_sapiens	Homo_sapiens	Nicaragua	2005	North_America
ACA49023	Homo_sapiens	Homo_sapiens	Nicaragua	2005	North_America
ACA49024	Homo_sapiens	Homo_sapiens	Nicaragua	2005	North_America
ACQ44514	Homo_sapiens	Homo_sapiens	Nicaragua	2005	North_America
ACA49026	Homo_sapiens	Homo_sapiens	Nicaragua	2005	North_America
ACA49027	Homo_sapiens	Homo_sapiens	Nicaragua	2005	North_America
ACA49029	Homo_sapiens	Homo_sapiens	Nicaragua	2005	North_America
ACA49030	Homo_sapiens	Homo_sapiens	Nicaragua	2005	North_America
ACA48711	Homo_sapiens	Homo_sapiens	Nicaragua	2006	North_America
ACA48951	Homo_sapiens	Homo_sapiens	Nicaragua	2006	North_America
ACA48952	Homo_sapiens	Homo_sapiens	Nicaragua	2006	North_America
ACA48953	Homo_sapiens	Homo_sapiens	Nicaragua	2006	North_America
ACA48954	Homo_sapiens	Homo_sapiens	Nicaragua	2006	North_America
ACA48955	Homo_sapiens	Homo_sapiens	Nicaragua	2006	North_America
ACA48958	Homo_sapiens	Homo_sapiens	Nicaragua	2006	North_America
ACA48960	Homo_sapiens	Homo_sapiens	Nicaragua	2006	North_America
ACB87124	Homo_sapiens	Homo_sapiens	Nicaragua	2006	North_America
ACA48864	Homo_sapiens	Homo_sapiens	Nicaragua	2005	North_America
ACA48865	Homo_sapiens	Homo_sapiens	Nicaragua	2005	North_America
ACA48870	Homo_sapiens	Homo_sapiens	Nicaragua	2007	North_America
ACA48866	Homo_sapiens	Homo_sapiens	Nicaragua	2005	North_America
ACQ44475	Homo_sapiens	Homo_sapiens	Nicaragua	2004	North_America
ACA48901	Homo_sapiens	Homo_sapiens	Nicaragua	2006	North_America
ACA48902	Homo_sapiens	Homo_sapiens	Nicaragua	2005	North_America
AHG23131	Homo_sapiens	Homo_sapiens	Nicaragua	2005	North_America
ACS32008	Homo_sapiens	Homo_sapiens	Nicaragua	2004	North_America
ACA48906	Homo_sapiens	Homo_sapiens	Nicaragua	2006	North_America
ACA49033	Homo_sapiens	Homo_sapiens	Nicaragua	2005	North_America
ACA48962	Homo_sapiens	Homo_sapiens	Nicaragua	2005	North_America
ACA49036	Homo_sapiens	Homo_sapiens	Nicaragua	2005	North_America
ACA48963	Homo_sapiens	Homo_sapiens	Nicaragua	2006	North_America
AHG23133	Homo_sapiens	Homo_sapiens	Puerto Rico	2006	North_America
AHG23140	Homo_sapiens	Homo_sapiens	Puerto Rico	1997	North_America
AHG23141	Homo_sapiens	Homo_sapiens	Puerto Rico	1997	North_America
ACW82890	Homo_sapiens	Homo_sapiens	Puerto Rico	1969	North_America
AHG23128	Homo_sapiens	Homo_sapiens	Puerto Rico	2006	North_America
AHG23129	Homo_sapiens	Homo_sapiens	Puerto Rico	2006	North_America
AHG23132	Homo_sapiens	Homo_sapiens	Puerto Rico	1986	North_America
ACA48811	Homo_sapiens	Homo_sapiens	USA	2006	North_America
ACA48812	Homo_sapiens	Homo_sapiens	USA	1998	North_America
ACA48813	Homo_sapiens	Homo_sapiens	USA	1998	North_America
ACA48817	Homo_sapiens	Homo_sapiens	USA	1998	North_America
ACA48818	Homo_sapiens	Homo_sapiens	USA	2006	North_America
ACA48819	Homo_sapiens	Homo_sapiens	USA	2006	North_America
ACA48821	Homo_sapiens	Homo_sapiens	USA	1998	North_America
ACA48823	Homo_sapiens	Homo_sapiens	USA	2005	North_America
ACA58330	Homo_sapiens	Homo_sapiens	USA	2004	North_America
ACA48824	Homo_sapiens	Homo_sapiens	USA	1999	North_America
ACA48827	Homo_sapiens	Homo_sapiens	USA	1998	North_America
ACA48828	Homo_sapiens	Homo_sapiens	USA	1996	North_America
ACB29511	Homo_sapiens	Homo_sapiens	USA	1996	North_America
ACA58331	Homo_sapiens	Homo_sapiens	USA	1994	North_America
ACA58332	Homo_sapiens	Homo_sapiens	USA	1994	North_America
ACA48829	Homo_sapiens	Homo_sapiens	USA	1989	North_America
ACA48832	Homo_sapiens	Homo_sapiens	USA	1998	North_America
ACA58337	Homo_sapiens	Homo_sapiens	USA	1994	North_America
ACA58338	Homo_sapiens	Homo_sapiens	USA	1991	North_America
ACB29512	Homo_sapiens	Homo_sapiens	USA	1986	North_America
ACA48835	Homo_sapiens	Homo_sapiens	USA	1986	North_America
ACA48836	Homo_sapiens	Homo_sapiens	USA	1987	North_America
ACA48837	Homo_sapiens	Homo_sapiens	USA	1987	North_America
ACA48838	Homo_sapiens	Homo_sapiens	USA	1987	North_America
ACA48839	Homo_sapiens	Homo_sapiens	USA	1987	North_America
ACA48840	Homo_sapiens	Homo_sapiens	USA	1987	North_America
ACA48841	Homo_sapiens	Homo_sapiens	USA	1987	North_America
ACA48842	Homo_sapiens	Homo_sapiens	USA	1987	North_America
ACA48845	Homo_sapiens	Homo_sapiens	USA	1988	North_America
ACA48847	Homo_sapiens	Homo_sapiens	USA	1989	North_America
ACA48848	Homo_sapiens	Homo_sapiens	USA	1989	North_America
ACA48849	Homo_sapiens	Homo_sapiens	USA	1989	North_America
ACA48850	Homo_sapiens	Homo_sapiens	USA	1989	North_America
ACA48852	Homo_sapiens	Homo_sapiens	USA	1989	North_America
ACA48854	Homo_sapiens	Homo_sapiens	USA	1990	North_America
ACA48855	Homo_sapiens	Homo_sapiens	USA	1990	North_America
ACB29513	Homo_sapiens	Homo_sapiens	USA	1993	North_America
ACA48856	Homo_sapiens	Homo_sapiens	USA	1993	North_America
ACB29514	Homo_sapiens	Homo_sapiens	USA	1995	North_America
ACB29515	Homo_sapiens	Homo_sapiens	USA	1995	North_America
ACD13310	Homo_sapiens	Homo_sapiens	USA	1995	North_America
ACB29516	Homo_sapiens	Homo_sapiens	USA	1995	North_America
ACB29517	Homo_sapiens	Homo_sapiens	USA	1996	North_America
ACB87126	Homo_sapiens	Homo_sapiens	USA	1996	North_America
ACB29518	Homo_sapiens	Homo_sapiens	USA	1996	North_America
ACB87127	Homo_sapiens	Homo_sapiens	USA	1996	North_America
ACD13396	Homo_sapiens	Homo_sapiens	USA	1998	North_America
ACD13311	Homo_sapiens	Homo_sapiens	USA	1998	North_America
ACB29519	Homo_sapiens	Homo_sapiens	USA	1998	North_America
ACB29520	Homo_sapiens	Homo_sapiens	USA	1998	North_America
ACB87128	Homo_sapiens	Homo_sapiens	USA	1998	North_America
ACB29521	Homo_sapiens	Homo_sapiens	USA	1997	North_America
ACB29522	Homo_sapiens	Homo_sapiens	USA	1997	North_America
ACB29523	Homo_sapiens	Homo_sapiens	USA	1997	North_America
ACB29524	Homo_sapiens	Homo_sapiens	USA	1997	North_America
ACB29525	Homo_sapiens	Homo_sapiens	USA	1997	North_America
ACB29526	Homo_sapiens	Homo_sapiens	USA	1997	North_America
ACB87129	Homo_sapiens	Homo_sapiens	USA	2007	North_America
ACB87130	Homo_sapiens	Homo_sapiens	USA	2007	North_America
ACB87131	Homo_sapiens	Homo_sapiens	USA	2007	North_America
ACB87132	Homo_sapiens	Homo_sapiens	USA	2007	North_America
ACD13348	Homo_sapiens	Homo_sapiens	USA	1996	North_America
ACD13351	Homo_sapiens	Homo_sapiens	USA	1999	North_America
ACD13352	Homo_sapiens	Homo_sapiens	USA	1999	North_America
ACD13353	Homo_sapiens	Homo_sapiens	USA	2004	North_America
ACD13398	Homo_sapiens	Homo_sapiens	USA	2004	North_America
ACD13399	Homo_sapiens	Homo_sapiens	USA	2004	North_America
ACD13400	Homo_sapiens	Homo_sapiens	USA	2005	North_America
ACE63530	Homo_sapiens	Homo_sapiens	USA	2005	North_America
ACE63543	Homo_sapiens	Homo_sapiens	USA	2005	North_America
ACD13406	Homo_sapiens	Homo_sapiens	USA	2000	North_America
ACD13407	Homo_sapiens	Homo_sapiens	USA	2000	North_America
ACD13411	Homo_sapiens	Homo_sapiens	USA	2001	North_America
ACD13412	Homo_sapiens	Homo_sapiens	USA	2001	North_America
ACD13414	Homo_sapiens	Homo_sapiens	USA	2001	North_America
ACD13415	Homo_sapiens	Homo_sapiens	USA	2001	North_America
ACD13395	Homo_sapiens	Homo_sapiens	USA	2003	North_America
ACD13419	Homo_sapiens	Homo_sapiens	USA	2003	North_America
ACD13420	Homo_sapiens	Homo_sapiens	USA	2003	North_America
ACD13421	Homo_sapiens	Homo_sapiens	USA	2003	North_America
ACD13422	Homo_sapiens	Homo_sapiens	USA	2003	North_America
ACD13424	Homo_sapiens	Homo_sapiens	USA	2003	North_America
ACD13425	Homo_sapiens	Homo_sapiens	USA	2003	North_America
ACD13426	Homo_sapiens	Homo_sapiens	USA	2004	North_America
ACD13427	Homo_sapiens	Homo_sapiens	USA	2004	North_America
ACD13428	Homo_sapiens	Homo_sapiens	USA	2004	North_America
ACD13429	Homo_sapiens	Homo_sapiens	USA	2005	North_America
AEH59341	Homo_sapiens	Homo_sapiens	USA	2009	North_America
AEH59346	Homo_sapiens	Homo_sapiens	USA	2006	North_America
ACA58343	Homo_sapiens	Homo_sapiens	USA	2006	North_America
ACA48987	Homo_sapiens	Homo_sapiens	USA	2006	North_America
ACA48988	Homo_sapiens	Homo_sapiens	USA	2006	North_America
ACA48989	Homo_sapiens	Homo_sapiens	USA	2002	North_America
ACA48990	Homo_sapiens	Homo_sapiens	USA	2002	North_America
ACA48991	Homo_sapiens	Homo_sapiens	USA	2005	North_America
ACA48992	Homo_sapiens	Homo_sapiens	USA	2006	North_America
ACA48993	Homo_sapiens	Homo_sapiens	USA	2006	North_America
ACA48994	Homo_sapiens	Homo_sapiens	USA	1998	North_America
ACA48995	Homo_sapiens	Homo_sapiens	USA	1998	North_America
ACA48996	Homo_sapiens	Homo_sapiens	USA	1999	North_America
ACA48998	Homo_sapiens	Homo_sapiens	USA	2005	North_America
ACA48999	Homo_sapiens	Homo_sapiens	USA	1998	North_America
ACA49000	Homo_sapiens	Homo_sapiens	USA	1998	North_America
ACA49001	Homo_sapiens	Homo_sapiens	USA	1998	North_America
ACA49002	Homo_sapiens	Homo_sapiens	USA	1998	North_America
ACA49003	Homo_sapiens	Homo_sapiens	USA	1994	North_America
ACA49004	Homo_sapiens	Homo_sapiens	USA	1994	North_America
ACA49006	Homo_sapiens	Homo_sapiens	USA	1994	North_America
ACA49007	Homo_sapiens	Homo_sapiens	USA	1994	North_America
ACA49008	Homo_sapiens	Homo_sapiens	USA	1994	North_America
ACA49009	Homo_sapiens	Homo_sapiens	USA	1988	North_America
ACA49011	Homo_sapiens	Homo_sapiens	USA	1989	North_America
ACA49012	Homo_sapiens	Homo_sapiens	USA	1989	North_America
ACA49013	Homo_sapiens	Homo_sapiens	USA	1989	North_America
ACA48857	Homo_sapiens	Homo_sapiens	USA	1990	North_America
ACA48861	Homo_sapiens	Homo_sapiens	USA	1992	North_America
AGS49173	Homo_sapiens	Homo_sapiens	Puerto Rico	1969	North_America
AGS49172	Homo_sapiens	Homo_sapiens	Mexico	1994	North_America
ADK37504	Homo_sapiens	Homo_sapiens	Puerto Rico	1994	North_America
ADK37529	Homo_sapiens	Homo_sapiens	Puerto Rico	1994	North_America
ADK37501	Homo_sapiens	Homo_sapiens	Puerto Rico	1994	North_America
ADK37530	Homo_sapiens	Homo_sapiens	Puerto Rico	1994	North_America
ADK37487	Homo_sapiens	Homo_sapiens	Puerto Rico	1994	North_America
ADK37514	Homo_sapiens	Homo_sapiens	Puerto Rico	1995	North_America
ADK37517	Homo_sapiens	Homo_sapiens	Puerto Rico	1995	North_America
ADK37525	Homo_sapiens	Homo_sapiens	Puerto Rico	1994	North_America
ADK37513	Homo_sapiens	Homo_sapiens	Puerto Rico	1994	North_America
ADK37522	Homo_sapiens	Homo_sapiens	Puerto Rico	1994	North_America
ADK37490	Homo_sapiens	Homo_sapiens	Puerto Rico	1994	North_America
ADK37515	Homo_sapiens	Homo_sapiens	Puerto Rico	1994	North_America
ADK37492	Homo_sapiens	Homo_sapiens	Puerto Rico	1994	North_America
ADK37528	Homo_sapiens	Homo_sapiens	Puerto Rico	1994	North_America
ADK37507	Homo_sapiens	Homo_sapiens	Puerto Rico	1994	North_America
ADK37486	Homo_sapiens	Homo_sapiens	Puerto Rico	1994	North_America
ADK37505	Homo_sapiens	Homo_sapiens	Puerto Rico	1994	North_America
ADK37506	Homo_sapiens	Homo_sapiens	Puerto Rico	1994	North_America
ADK37491	Homo_sapiens	Homo_sapiens	Puerto Rico	1994	North_America
ADK37519	Homo_sapiens	Homo_sapiens	Puerto Rico	1994	North_America
ADK37498	Homo_sapiens	Homo_sapiens	Puerto Rico	1994	North_America
ADK37500	Homo_sapiens	Homo_sapiens	Puerto Rico	1994	North_America
ADK37499	Homo_sapiens	Homo_sapiens	Puerto Rico	1994	North_America
ADK37524	Homo_sapiens	Homo_sapiens	Puerto Rico	1994	North_America
ADK37502	Homo_sapiens	Homo_sapiens	Puerto Rico	1994	North_America
ADK37509	Homo_sapiens	Homo_sapiens	Puerto Rico	1994	North_America
ADK37512	Homo_sapiens	Homo_sapiens	Puerto Rico	1994	North_America
ADK37510	Homo_sapiens	Homo_sapiens	Puerto Rico	1994	North_America
ADK37503	Homo_sapiens	Homo_sapiens	Puerto Rico	1994	North_America
ADK37518	Homo_sapiens	Homo_sapiens	Puerto Rico	1994	North_America
ADK37488	Homo_sapiens	Homo_sapiens	Puerto Rico	1994	North_America
ADK37520	Homo_sapiens	Homo_sapiens	Puerto Rico	1994	North_America
ADK37485	Homo_sapiens	Homo_sapiens	Puerto Rico	1994	North_America
ADK37527	Homo_sapiens	Homo_sapiens	Puerto Rico	1994	North_America
ADK37508	Homo_sapiens	Homo_sapiens	Puerto Rico	1994	North_America
ADK37516	Homo_sapiens	Homo_sapiens	Puerto Rico	1994	North_America
ANC57593	Homo_sapiens	Homo_sapiens	Guatemala	2010	North_America
APW84878	Homo_sapiens	Homo_sapiens	Haiti	11/06/2014	North_America
AOE23003	Homo_sapiens	Homo_sapiens	USA	22/05/2016	North_America
ATL24723	Homo_sapiens	Homo_sapiens	Panama	2011	North_America
ABW74621	Homo_sapiens	Homo_sapiens	Puerto Rico	1977	North_America
AAW31407	Homo_sapiens	Homo_sapiens	Cuba		North_America
AAW31412	Homo_sapiens	Homo_sapiens	Cuba	1997	North_America
AAW31410	Homo_sapiens	Homo_sapiens	Cuba	1997	North_America
AAG30730	Homo_sapiens	Homo_sapiens	Martinique	1998	North_America
ACJ04201	Homo_sapiens	Homo_sapiens	Papua New Guinea	1944	Oceania
AVD96673	Homo_sapiens	Homo_sapiens	Papua New Guinea	11/05/2010	Oceania
ADK26435	Homo_sapiens	Homo_sapiens	Guam	2001	Oceania
ACQ44517	Homo_sapiens	Homo_sapiens	Papua New Guinea	2008	Oceania
ANT47238	Homo_sapiens	Homo_sapiens	Papua New Guinea	23/04/2013	Oceania
AYO90660	Homo_sapiens	Homo_sapiens	Australia	2016	Oceania
AYO90661	Homo_sapiens	Homo_sapiens	Australia	2017	Oceania
AIU47320	Homo_sapiens	Homo_sapiens	Papua New Guinea	1944	Oceania
ANY58850	Homo_sapiens	Homo_sapiens	Australia	2015	Oceania
ANY58849	Homo_sapiens	Homo_sapiens	Australia	2015	Oceania
AAK67712	Homo_sapiens	Homo_sapiens	Australia		Oceania
AUN35122	Homo_sapiens	Homo_sapiens	Ecuador	2014	South_America
AUN35134	Homo_sapiens	Homo_sapiens	Ecuador	2014	South_America
AUN35136	Homo_sapiens	Homo_sapiens	Ecuador	2014	South_America
AUN35124	Homo_sapiens	Homo_sapiens	Ecuador	2014	South_America
AUN35138	Homo_sapiens	Homo_sapiens	Ecuador	2014	South_America
AUN35125	Homo_sapiens	Homo_sapiens	Ecuador	2014	South_America
AUN35140	Homo_sapiens	Homo_sapiens	Ecuador	2014	South_America
QGW05386	Homo_sapiens	Homo_sapiens	Brazil	09/04/1999	South_America
QGW05387	Homo_sapiens	Homo_sapiens	Brazil	09/04/1999	South_America
QGW05388	Homo_sapiens	Homo_sapiens	Brazil	12/01/1999	South_America
QGW05389	Homo_sapiens	Homo_sapiens	Brazil	03/05/2000	South_America
QGW05390	Homo_sapiens	Homo_sapiens	Brazil	02/04/2001	South_America
QGW05391	Homo_sapiens	Homo_sapiens	Brazil	30/05/2001	South_America
QGW05365	Homo_sapiens	Homo_sapiens	Brazil	27/08/2007	South_America
AGN94880	Homo_sapiens	Homo_sapiens	Brazil	2010	South_America
QGW05366	Homo_sapiens	Homo_sapiens	Brazil	22/11/2007	South_America
QGW05367	Homo_sapiens	Homo_sapiens	Brazil	20/12/2007	South_America
QGW05368	Homo_sapiens	Homo_sapiens	Brazil	17/03/2008	South_America
QGW05369	Homo_sapiens	Homo_sapiens	Brazil	13/03/2008	South_America
QGW05371	Homo_sapiens	Homo_sapiens	Brazil	17/03/2008	South_America
QGW05373	Homo_sapiens	Homo_sapiens	Brazil	23/12/2009	South_America
QGW05374	Homo_sapiens	Homo_sapiens	Brazil	29/04/2010	South_America
QGW05375	Homo_sapiens	Homo_sapiens	Brazil	09/03/2010	South_America
QGW05376	Homo_sapiens	Homo_sapiens	Brazil	09/03/2010	South_America
AGN94881	Homo_sapiens	Homo_sapiens	Brazil	2010	South_America
QGW05378	Homo_sapiens	Homo_sapiens	Brazil	09/03/2010	South_America
QGW05379	Homo_sapiens	Homo_sapiens	Brazil	16/02/2011	South_America
QGW05381	Homo_sapiens	Homo_sapiens	Brazil	12/04/2011	South_America
QGW05382	Homo_sapiens	Homo_sapiens	Brazil	12/04/2011	South_America
QGW05383	Homo_sapiens	Homo_sapiens	Brazil	20/04/2011	South_America
QGW05384	Homo_sapiens	Homo_sapiens	Brazil	04/05/2011	South_America
QGW05385	Homo_sapiens	Homo_sapiens	Brazil	04/05/2011	South_America
AGN94882	Homo_sapiens	Homo_sapiens	Brazil	2010	South_America
AGN94884	Homo_sapiens	Homo_sapiens	Brazil	1995	South_America
AGN94887	Homo_sapiens	Homo_sapiens	Brazil	1997	South_America
AGN94888	Homo_sapiens	Homo_sapiens	Brazil	1998	South_America
AGN94889	Homo_sapiens	Homo_sapiens	Brazil	1998	South_America
AGN94890	Homo_sapiens	Homo_sapiens	Brazil	1999	South_America
AGN94891	Homo_sapiens	Homo_sapiens	Brazil	2000	South_America
AGN94892	Homo_sapiens	Homo_sapiens	Brazil	2002	South_America
AGN94883	Homo_sapiens	Homo_sapiens	Brazil	2010	South_America
AGK36289	Homo_sapiens	Homo_sapiens	Brazil	01/03/2010	South_America
AGK36291	Homo_sapiens	Homo_sapiens	Brazil	12/04/2010	South_America
AGK36292	Homo_sapiens	Homo_sapiens	Brazil	04/05/2010	South_America
QDZ58871	Homo_sapiens	Homo_sapiens	Brazil	2019/02	South_America
AKQ00040	Homo_sapiens	Homo_sapiens	Brazil	03/04/2014	South_America
AKQ00020	Homo_sapiens	Homo_sapiens	Brazil	26/05/2006	South_America
AKQ00021	Homo_sapiens	Homo_sapiens	Brazil	17/06/2008	South_America
AKQ00022	Homo_sapiens	Homo_sapiens	Brazil	31/10/2012	South_America
AKQ00024	Homo_sapiens	Homo_sapiens	Brazil	10/01/2013	South_America
AKQ00025	Homo_sapiens	Homo_sapiens	Brazil	04/02/2013	South_America
AKQ00026	Homo_sapiens	Homo_sapiens	Brazil	07/02/2013	South_America
AKQ00027	Homo_sapiens	Homo_sapiens	Brazil	08/02/2013	South_America
ACO06152	Homo_sapiens	Homo_sapiens	Brazil	2000	South_America
AET43250	Homo_sapiens	Homo_sapiens	Brazil	2000	South_America
ACO06154	Homo_sapiens	Homo_sapiens	Brazil	2001	South_America
ACO06156	Homo_sapiens	Homo_sapiens	Brazil	2002	South_America
ACW82928	Homo_sapiens	Homo_sapiens	Brazil	2003	South_America
ACO06158	Homo_sapiens	Homo_sapiens	Brazil	2003	South_America
ACO06162	Homo_sapiens	Homo_sapiens	Brazil	2004	South_America
ACO06165	Homo_sapiens	Homo_sapiens	Brazil	2005	South_America
ACO06168	Homo_sapiens	Homo_sapiens	Brazil	2006	South_America
ACO06171	Homo_sapiens	Homo_sapiens	Brazil	2007	South_America
ACS32031	Homo_sapiens	Homo_sapiens	Brazil	2008	South_America
ACW82873	Homo_sapiens	Homo_sapiens	Brazil	2008	South_America
ACW82875	Homo_sapiens	Homo_sapiens	Brazil	2008	South_America
ADI80655	Homo_sapiens	Homo_sapiens	Brazil	2008	South_America
ACY70780	Homo_sapiens	Homo_sapiens	Brazil	2008	South_America
ACH61722	Homo_sapiens	Homo_sapiens	Colombia	2005	South_America
ACH61723	Homo_sapiens	Homo_sapiens	Colombia	2005	South_America
ACH61724	Homo_sapiens	Homo_sapiens	Colombia	2005	South_America
ACH99659	Homo_sapiens	Homo_sapiens	Colombia	2005	South_America
ACH61685	Homo_sapiens	Homo_sapiens	Colombia	1944	South_America
ACH61686	Homo_sapiens	Homo_sapiens	Colombia	2005	South_America
ACH61726	Homo_sapiens	Homo_sapiens	Colombia	2004	South_America
ACW82980	Homo_sapiens	Homo_sapiens	Colombia	1998	South_America
ACW82981	Homo_sapiens	Homo_sapiens	Colombia	1999	South_America
ACW82982	Homo_sapiens	Homo_sapiens	Colombia	2004	South_America
ACW82983	Homo_sapiens	Homo_sapiens	Colombia	2005	South_America
ACW82984	Homo_sapiens	Homo_sapiens	Colombia	2005	South_America
ACW82985	Homo_sapiens	Homo_sapiens	Colombia	2005	South_America
ADA60759	Homo_sapiens	Homo_sapiens	Colombia	2007	South_America
ACW82986	Homo_sapiens	Homo_sapiens	Colombia	2007	South_America
AHI43688	Homo_sapiens	Homo_sapiens	Colombia	2000	South_America
AGX15365	Homo_sapiens	Homo_sapiens	Peru	28/03/2007	South_America
AGX15366	Homo_sapiens	Homo_sapiens	Peru	13/02/2009	South_America
AGX15367	Homo_sapiens	Homo_sapiens	Peru	13/12/2010	South_America
AGX15372	Homo_sapiens	Homo_sapiens	Peru	11/02/2011	South_America
AGX15373	Homo_sapiens	Homo_sapiens	Peru	23/02/2011	South_America
AGX15374	Homo_sapiens	Homo_sapiens	Peru	01/03/2011	South_America
AGX15378	Homo_sapiens	Homo_sapiens	Peru	29/04/2011	South_America
AGX15379	Homo_sapiens	Homo_sapiens	Peru	11/05/2011	South_America
AGX15370	Homo_sapiens	Homo_sapiens	Peru	18/01/2011	South_America
AGX15371	Homo_sapiens	Homo_sapiens	Peru	07/02/2011	South_America
AGX15375	Homo_sapiens	Homo_sapiens	Peru	23/03/2011	South_America
AGX15380	Homo_sapiens	Homo_sapiens	Peru	22/12/2010	South_America
AGX15382	Homo_sapiens	Homo_sapiens	Peru	22/11/2010	South_America
AGX15381	Homo_sapiens	Homo_sapiens	Peru	06/02/2002	South_America
AGX15383	Homo_sapiens	Homo_sapiens	Peru	24/01/2011	South_America
AGX15385	Homo_sapiens	Homo_sapiens	Peru	04/11/2010	South_America
AGX15386	Homo_sapiens	Homo_sapiens	Peru	16/11/2010	South_America
AGX15388	Homo_sapiens	Homo_sapiens	Peru	19/10/2010	South_America
ACA48871	Homo_sapiens	Homo_sapiens	Venezuela	2007	South_America
ACA48872	Homo_sapiens	Homo_sapiens	Venezuela	2007	South_America
ACA48873	Homo_sapiens	Homo_sapiens	Venezuela	2007	South_America
ACA48874	Homo_sapiens	Homo_sapiens	Venezuela	2007	South_America
ACA48875	Homo_sapiens	Homo_sapiens	Venezuela	2007	South_America
ACD13404	Homo_sapiens	Homo_sapiens	Venezuela	1996	South_America
ACE63535	Homo_sapiens	Homo_sapiens	Venezuela	1996	South_America
ACL99019	Homo_sapiens	Homo_sapiens	Venezuela	2005	South_America
ACL99020	Homo_sapiens	Homo_sapiens	Venezuela	2005	South_America
ACL99021	Homo_sapiens	Homo_sapiens	Venezuela	2003	South_America
AET43239	Homo_sapiens	Homo_sapiens	Venezuela	2001	South_America
ACL99070	Homo_sapiens	Homo_sapiens	Venezuela	2003	South_America
ACL99075	Homo_sapiens	Homo_sapiens	Venezuela	2004	South_America
ACL99109	Homo_sapiens	Homo_sapiens	Venezuela	2006	South_America
ACO06216	Homo_sapiens	Homo_sapiens	Venezuela	2004	South_America
ACO06209	Homo_sapiens	Homo_sapiens	Venezuela	2007	South_America
ACO06210	Homo_sapiens	Homo_sapiens	Venezuela	2008	South_America
ACO06211	Homo_sapiens	Homo_sapiens	Venezuela	2008	South_America
ACO06212	Homo_sapiens	Homo_sapiens	Venezuela	2008	South_America
AET43238	Homo_sapiens	Homo_sapiens	Venezuela	2007	South_America
ACQ44504	Homo_sapiens	Homo_sapiens	Venezuela	1998	South_America
ACQ44505	Homo_sapiens	Homo_sapiens	Venezuela	2000	South_America
ACQ44506	Homo_sapiens	Homo_sapiens	Venezuela	2005	South_America
ACW82885	Homo_sapiens	Homo_sapiens	Venezuela	1991	South_America
ACW82889	Homo_sapiens	Homo_sapiens	Venezuela	1987	South_America
ACW82864	Homo_sapiens	Homo_sapiens	Venezuela	1990	South_America
ACW82865	Homo_sapiens	Homo_sapiens	Venezuela	1991	South_America
AGK36297	Homo_sapiens	Homo_sapiens	Brazil	15/04/2010	South_America
AGK36293	Homo_sapiens	Homo_sapiens	Brazil	24/02/2010	South_America
AGK36298	Homo_sapiens	Homo_sapiens	Brazil	09/03/2010	South_America
AUN35123	Homo_sapiens	Homo_sapiens	Ecuador	2014	South_America
AUN35118	Homo_sapiens	Homo_sapiens	Ecuador	2014	South_America
AUN35131	Homo_sapiens	Homo_sapiens	Ecuador	2014	South_America
AUN35126	Homo_sapiens	Homo_sapiens	Ecuador	2014	South_America
AUN35117	Homo_sapiens	Homo_sapiens	Ecuador	2014	South_America
AUN35130	Homo_sapiens	Homo_sapiens	Ecuador	2014	South_America
AUN35142	Homo_sapiens	Homo_sapiens	Ecuador	2014	South_America
AUN35135	Homo_sapiens	Homo_sapiens	Ecuador	2014	South_America
AUN35119	Homo_sapiens	Homo_sapiens	Ecuador	2014	South_America
AUN35121	Homo_sapiens	Homo_sapiens	Ecuador	2014	South_America
AUN35128	Homo_sapiens	Homo_sapiens	Ecuador	2014	South_America
AFV95787	Homo_sapiens	Homo_sapiens	Brazil	2008	South_America
ADV71220	Homo_sapiens	Homo_sapiens	Brazil	1990	South_America
ADV71215	Homo_sapiens	Homo_sapiens	Brazil	1990	South_America
ADV71216	Homo_sapiens	Homo_sapiens	Brazil	1991	South_America
ADV71217	Homo_sapiens	Homo_sapiens	Brazil	1994	South_America
ADV71218	Homo_sapiens	Homo_sapiens	Brazil	1998	South_America
ADV71219	Homo_sapiens	Homo_sapiens	Brazil	1999	South_America
AWK29893	Homo_sapiens	Homo_sapiens	Venezuela	22/09/2015	South_America
AWK29892	Homo_sapiens	Homo_sapiens	Venezuela	06/10/2015	South_America
AWK29891	Homo_sapiens	Homo_sapiens	Venezuela	17/10/2015	South_America
AWK29890	Homo_sapiens	Homo_sapiens	Venezuela	26/10/2015	South_America
AWK29889	Homo_sapiens	Homo_sapiens	Venezuela	14/12/2015	South_America
AWI47685	Homo_sapiens	Homo_sapiens	Venezuela	2016/04	South_America
AFH53774	Homo_sapiens	Homo_sapiens	Brazil		South_America
AEA50937	Homo_sapiens	Homo_sapiens	Venezuela	2006	South_America
AEA50938	Homo_sapiens	Homo_sapiens	Venezuela	2007	South_America
AEA50943	Homo_sapiens	Homo_sapiens	Venezuela	2007	South_America
AEA50939	Homo_sapiens	Homo_sapiens	Venezuela	2007	South_America
AEA50940	Homo_sapiens	Homo_sapiens	Venezuela	2007	South_America
AEA50941	Homo_sapiens	Homo_sapiens	Venezuela	2007	South_America
AEA50942	Homo_sapiens	Homo_sapiens	Venezuela	2007	South_America
AXB26601	Homo_sapiens	Homo_sapiens	Venezuela	31/08/2010	South_America
AXB26591	Homo_sapiens	Homo_sapiens	Venezuela	15/10/2015	South_America
AXB26593	Homo_sapiens	Homo_sapiens	Venezuela	27/10/2015	South_America
ABW74620	Homo_sapiens	Homo_sapiens	Peru	1995	South_America
AAW31413	Homo_sapiens	Homo_sapiens	Colombia	1986	South_America
ACY70742	Mosquito	Aedes aegypti	Burkina Faso	1986	Africa
ABO33333	Mosquito	Aedes luteocephalus	Senegal	1999	Africa
ABO33334	Mosquito	Aedes luteocephalus	Senegal	1999	Africa
ABO33326	Mosquito	Aedes luteocephalus	Burkina Faso	1980	Africa
ABO33330	Mosquito	Aedes africanus	Burkina Faso	1980	Africa
ABO33329	Mosquito	Aedes luteocephalus	Senegal	1974	Africa
ABR13877	Mosquito	Aedes luteocephalus	Senegal	1999	Africa
ABO33322	Mosquito	Aedes africanus	Guinea	1981	Africa
BAH86603	Mosquito	Aedes albopictus	Viet Nam	2002	Asia
CAR65168	Mosquito	Culicidae	Viet Nam	2004	Asia
CAR65145	Mosquito	Culicidae	Viet Nam	2004	Asia
CAR65149	Mosquito	Culicidae	Viet Nam	2002	Asia
CAR65169	Mosquito	Culicidae	Viet Nam	2003	Asia
CAR65151	Mosquito	Culicidae	Viet Nam	2003	Asia
CAR65152	Mosquito	Culicidae	Viet Nam	2003	Asia
CAR65139	Mosquito	Culicidae	Viet Nam	2003	Asia
CAR65140	Mosquito	Culicidae	Viet Nam	2003	Asia
CAR65141	Mosquito	Culicidae	Viet Nam	2003	Asia
CAR65153	Mosquito	Culicidae	Viet Nam	2004	Asia
CAR65133	Mosquito	Culicidae	Viet Nam	2004	Asia
CAR65154	Mosquito	Culicidae	Viet Nam	2003	Asia
CAR65134	Mosquito	Culicidae	Viet Nam	2003	Asia
CAR65142	Mosquito	Culicidae	Viet Nam	2003	Asia
ACN54391	Mosquito	Aedes albopictus	China	2001	Asia
ACN54392	Mosquito	Aedes albopictus	China	2003	Asia
ACN54393	Mosquito	Aedes albopictus	China	1993	Asia
ACN54390	Mosquito	Aedes albopictus	China	1998	Asia
CAR65172	Mosquito	Culicidae	Viet Nam	2004	Asia
AHZ61501	Mosquito	Culicidae	Taiwan	2014	Asia
AHI43691	Mosquito	Culicidae	Mexico	2009	North_America
AHI43692	Mosquito	Culicidae	Mexico	2010	North_America
QBQ87237	Mosquito	Aedes aegypti	Mexico	2012	North_America
QBQ87236	Mosquito	Aedes aegypti	Mexico	2012	North_America
QBQ87238	Mosquito	Aedes aegypti	Mexico	2012	North_America
ABO33323	Primate	Simiiformes	Malaysia	1970	Asia
