# Supplementary material for: Unsupervised learning analysis on the proteomes of Zika virus
Source: PeerJ Comput Sci. 2024 Nov 11;10:e2443. doi: 10.7717/peerj-cs.2443 (PMC11623125; doi:10.7717/peerj-cs.2443)
Supplement: Supplemental Information 7 [file peerj-cs-10-2443-s007.treefile]

(AAV34151:0.0042353204,(((ABI54475:0.0063482394,((((AMR39833:0.0000009871,(ANC90427:0.0002917921,ANW07474:0.0000009871):0.0002917680):0.0000009871,AMR39836:0.0002916963):0.0008950439,(ASR91936:0.0014736753,QDH45910:0.0029464927):0.0008624857):0.0012366359,AMR68906:0.0071747706):0.0027722631):0.0008462118,((AHF49783:0.0018084265,AHF49784:0.0014477282):0.0018664903,((((((((((((((((((((((((((ALL27019:0.0000009871,(ALU33341:0.0000009871,ATB53754:0.0000009871):0.0000009871):0.0000026468,ANC90426:0.0002921720):0.0000009871,(ASB32509:0.0000009871,QIH53581:0.0002924345):0.0005848868):0.0002921323,AMK79469:0.0095611251):0.0000020268,AMB37295:0.0000009871):0.0002922091,AMX81919:0.0000020461):0.0008766927,(APY24198:0.0008762642,AZU90720:0.0005833741):0.0000025291):0.0000023144,((((((((AMC13911:0.0000009871,(ANK57897:0.0002917454,(((ANW07476:0.0000009871,ASU55417:0.0000009871):0.0000009871,ASU55416:0.0002922734):0.0000020662,AYI50388:0.0005844606):0.0002923745):0.0000009871):0.0000020104,APB03018:0.0011690589):0.0002917909,AXQ40003:0.0011684935):0.0000027124,ARB07976:0.0000009871):0.0000009871,((AXQ39997:0.0002920366,AXQ39999:0.0002918482):0.0000009871,AXQ40000:0.0002917849):0.0000009871):0.0000009871,(AXQ40002:0.0008767912,AXQ40004:0.0005838263):0.0000021052):0.0000009871,(AXQ39996:0.0017607520,AXQ40005:0.0020540204):0.0002864058):0.0002918393,(AML81028:0.0002918132,APY24200:0.0008760330):0.0000021015):0.0000009871):0.0000009871,((((AMA12084:0.0002918240,AMU04506:0.0002919160):0.0000009871,(((AMD16557:0.0008760993,APO36913:0.0011693856):0.0000009871,ARU07074:0.0002918205):0.0000026484,AMH87239:0.0000009871):0.0000009871):0.0000009871,((((AMQ76465:0.0000009871,ANQ92019:0.0005849294):0.0008789381,(AOX49264:0.0000020496,AOX49265:0.0002921172):0.0002916061):0.0008769687,AXF50016:0.0002919223):0.0000021182,AOY08518:0.0005836215):0.0000009871):0.0000009871,((AMS00611:0.0005839727,AYV74932:0.0011683574):0.0000009871,QFP98593:0.0005836565):0.0000009871):0.0000009871):0.0000009871,((ALX35659:0.0005838802,((AMQ48981:0.0002918649,(AND01116:0.0005836239,APH11492:0.0005837996):0.0000026657):0.0002918250,AQU12485:0.0005843761):0.0000025523):0.0000026330,(((((((((((((((AMC33116:0.0000009871,(AMQ34003:0.0002927015,AMQ34004:0.0000009871):0.0008790684):0.0002926627,ASU55403:0.0005854811):0.0000020588,AYV62652:0.0002926991):0.0000009871,(AMM39804:0.0000000000,AWI62664:0.0000000000):0.0000009871):0.0000009871,(((((ANB66182:0.0000009871,ASU55425:0.0000009871):0.0000009871,(ASU55404:0.0005861827,ASU55423:0.0000021043):0.0002926060):0.0002926645,QGA67056:0.0050139818):0.0000027436,((ASU55398:0.0002927848,ASU55406:0.0002928389):0.0005858832,AYI50390:0.0008786848):0.0000020589):0.0000009871,(((((ANB66183:0.0000009871,((QDZ58854:0.0000009871,QDZ58856:0.0005854472):0.0005854857,QDZ58855:0.0002927246):0.0000009871):0.0002927574,(((ASU55401:0.0002926829,ASU55402:0.0000009871):0.0002926673,ASU55407:0.0000021464):0.0005855784,(ASU55405:0.0000021067,ASU55413:0.0002926720):0.0005857648):0.0000020663):0.0000023614,(ASU55392:0.0002927018,ASU55394:0.0011724725):0.0000009871):0.0000009871,(ASU55395:0.0002926896,(ASU55399:0.0011716542,AXF50052:0.0008791680):0.0000009871):0.0000009871):0.0000009871,ANC90428:0.0000009871):0.0000009871):0.0000009871):0.0000009871,((((ANB66184:0.0002927721,ARM59239:0.0002926391):0.0000020914,(APQ41783:0.0005861377,(ASU55397:0.0002924737,ASU55410:0.0000024255):0.0005853183):0.0000009871):0.0000009871,((AQX32987:0.0002926587,ASU55396:0.0005854465):0.0000009871,(ASU55393:0.0005858378,ASU55411:0.0002926212):0.0000009871):0.0000009871):0.0000009871,((ANS60026:0.0018087512,AOY08524:0.0002925889):0.0000009871,ASU55408:0.0002926121):0.0000009871):0.0000009871):0.0000020867,(APQ41782:0.0005855483,(ASU55400:0.0002926284,ASU55409:0.0005855666):0.0002928660):0.0000009871):0.0000020652,APQ41785:0.0002927066):0.0000023596,QDP14370:0.0005854760):0.0002911281,(APB03017:0.0017578435,QGA67055:0.0014675798):0.0002934463):0.0000020654,AOE22997:0.0005858139):0.0000019921,ANF04752:0.0000009871):0.0002924273,ARB07967:0.0002918762):0.0002918677,((AZS35403:0.0002924529,AZS35405:0.0002926060):0.0002919321,AZS35404:0.0000009871):0.0002919295):0.0000021356,(AMK49165:0.0008757557,(((AML82110:0.0000009871,AMM39805:0.0002919597):0.0002919386,AMX81918:0.0002918491):0.0000009871,AOG18295:0.0002917525):0.0005839057):0.0000026705):0.0000009871):0.0000009871):0.0000009871,(((((((AMB18850:0.0008763876,ARU07076:0.0005837624):0.0000009871,(((((((AMN14620:0.0000000000,ASF57880:0.0000000000):0.0000000000,BAV82373:0.0000000000):0.0000009871,(((((AOO53982:0.0002920602,(((((AOO53983:0.0000009871,AOY08521:0.0000009871):0.0000009871,(AOS90220:0.0002921947,(APB03024:0.0002919783,QFP98591:0.0005845040):0.0000020621):0.0000009871):0.0000009871,(AOS90223:0.0005844807,APB03022:0.0002920722):0.0000009871):0.0000020573,(AOO53984:0.0002920445,APB03020:0.0005851368):0.0000009871):0.0000021031,APO39237:0.0002920000):0.0000021092):0.0002920828,AOY08542:0.0005845792):0.0000022795,(AVZ25035:0.0005840749,QDP14369:0.0005845205):0.0000009871):0.0000020603,((ART29825:0.0000021044,ASW34087:0.0002919904):0.0002920486,QDP14376:0.0002920322):0.0000020647):0.0000020924,(((AOY08523:0.0002920062,ART29823:0.0011704227):0.0000009871,AOY08535:0.0002920375):0.0000009871,(AOY08525:0.0002925623,APW84872:0.0000009871):0.0000009871):0.0000009871):0.0000009871):0.0000009871,((ARB07932:0.0008769784,ASK51714:0.0029284542):0.0000009871,(QDP14373:0.0002921104,QDP14374:0.0005843974):0.0000009871):0.0000009871):0.0000009871,(ARB07953:0.0002919903,QDP14377:0.0002920294):0.0000009871):0.0000009871,QDP14371:0.0005841754):0.0005840237,(AYV74919:0.0002913988,(AYV74930:0.0000009871,AYV74931:0.0002914068):0.0000009871):0.0011694607):0.0000020695):0.0000009871,((ARU07075:0.0011692300,AYV62653:0.0008766114):0.0000009871,AXF50014:0.0008776267):0.0000009871):0.0000009871,AXF50015:0.0000009871):0.0000009871,(AMK49164:0.0017551344,APG56457:0.0005840057):0.0002917516):0.0000009871,AMQ48982:0.0008758809):0.0002919362,(AOY08538:0.0005842776,AOY08541:0.0005843013):0.0002919324):0.0000009871):0.0000009871,(((((((((((AMC13913:0.0005843752,AOC50654:0.0008774345):0.0000009871,ATG29292:0.0002921619):0.0000009871,((AMQ48986:0.0017569771,(AQM74762:0.0000029054,AUD54964:0.0011711705):0.0008776622):0.0000027334,AOY08536:0.0005845845):0.0000009871):0.0000009871,(((((((((((ANF04750:0.0002917849,AYG85370:0.0014615803):0.0000009871,APC60215:0.0000009871):0.0002918770,(ATG29287:0.0002918557,AWF93619:0.0005840559):0.0000009871):0.0000009871,ATG29284:0.0000009871):0.0000009871,(ART29828:0.0002919745,(ATG29303:0.0014625639,AWF93618:0.0005841071):0.0000009871):0.0000020893):0.0000020625,AWF93617:0.0002919224):0.0002920520,(ARI68105:0.0014640669,ASU55505:0.0000021068):0.0005846604):0.0000021067,AQZ41947:0.0002921396):0.0000009871,ATI21641:0.0000009871):0.0000009871,(AOW32303:0.0002923024,((AQZ41952:0.0002918556,AQZ41955:0.0000020881):0.0002920181,QFP98590:0.0014646867):0.0000020684):0.0000020832):0.0000009871,(ASL68978:0.0002921354,ATG29295:0.0002921903):0.0000009871):0.0000009871):0.0000009871,(((ANO46297:0.0000029034,AQZ41949:0.0002925797):0.0005850279,(APO39229:0.0002921298,ATG29315:0.0005844978):0.0000020652):0.0000021105,((ASL68979:0.0005836762,ATG29299:0.0000009871):0.0002920300,(AXQ40006:0.0011714448,AXQ40007:0.0002911703):0.0002933491):0.0000009871):0.0000009871):0.0000009871,(ASL68974:0.0005845936,QFZ95661:0.0008773711):0.0000009871):0.0000009871,((AQV07165:0.0008777356,ATG29267:0.0005857309):0.0002924225,(AQX32985:0.0002921276,ATG29291:0.0002922543):0.0000009871):0.0000009871):0.0000009871,ANG09399:0.0000009871):0.0000009871,(AQZ41953:0.0002921197,ATG29307:0.0005849463):0.0000009871):0.0000009871,(ATG29270:0.0008773348,ATG29301:0.0008769302):0.0000009871):0.0002927546,AOO19564:0.0008758468):0.0005842780):0.0002920549,ANO46303:0.0005840554):0.0000009871,(ANO46306:0.0002919257,ANO46309:0.0005840925):0.0000009871):0.0000009871,(ANO46305:0.0002919470,ANO46307:0.0002919887):0.0000009871):0.0000009871,ARB08102:0.0000009871):0.0000009871,((((AMM43325:0.0008763897,(AMM43326:0.0000009871,(AMR39830:0.0000009871,(AUI42329:0.0000009871,AUI42330:0.0000009871):0.0005843146):0.0002923401):0.0000020545):0.0005839975,BAV89190:0.0011685254):0.0000021032,AOI20067:0.0005841261):0.0005840374,ANO46308:0.0002918886):0.0000021038):0.0000009871,ANN44857:0.0005843405):0.0005841385,(QDZ58858:0.0061476942,QGA72951:0.0005863085):0.0020517942):0.0000020852,(AVV62004:0.0011711986,BAX00477:0.0026379981):0.0002920143):0.0000019861,((APG56499:0.0014030006,ASW34302:0.0011729706):0.0002916819,(((ATL14618:0.0000009871,AUF35021:0.0002918870):0.0000009871,AUF35022:0.0005841168):0.0002923244,BBC70847:0.0008771556):0.0002918388):0.0000020666):0.0000023099,((AOL02459:0.0002916241,((((AOO19565:0.0002923979,((APH11500:0.0002925874,APH11578:0.0000009871):0.0000022042,APH11502:0.0011697522):0.0002925038):0.0000009871,((APH11511:0.0002916509,APH11601:0.0005847266):0.0000021086,(APH11581:0.0000022827,APH11596:0.0000009871):0.0002916209):0.0000020569):0.0000009871,((APH11547:0.0002922073,APH11552:0.0002922745):0.0000009871,APH11607:0.0000009871):0.0000009871):0.0000009871,(((((((((((APH11493:0.0011713492,APH11551:0.0005849476):0.0000009871,(APH11538:0.0005850328,APH11571:0.0002917989):0.0000009871):0.0000009871,(APH11562:0.0002918776,APH11599:0.0005852777):0.0000009871):0.0000009871,APH11604:0.0000009871):0.0000009871,APH11528:0.0000009871):0.0000009871,(APH11573:0.0002919206,APH11595:0.0002917932):0.0000009871):0.0000020739,APH11536:0.0011704920):0.0002917123,(APH11534:0.0011709847,APH11539:0.0000009871):0.0005846121):0.0000020739,APH11518:0.0005852371):0.0000009871,(APH11495:0.0005848645,((APH11598:0.0000009871,APH11600:0.0011710402):0.0002918609,AVG19202:0.0020533709):0.0000020656):0.0000009871):0.0000009871,APH11565:0.0000009871):0.0000009871):0.0000009871):0.0000020985,APH11549:0.0002923651):0.0002922855):0.0002911414,(((AMD61710:0.0026368450,((AMX81916:0.0008780340,AVZ47169:0.0023481529):0.0005848514,((AMX81917:0.0005857641,AZS35409:0.0020489298):0.0005878758,APO08504:0.0017662422):0.0002892824):0.0002926314):0.0000028072,(AMX81915:0.0020495844,(AOC50652:0.0000020739,APH11611:0.0014614693):0.0002918385):0.0000027793):0.0000020122,AMK49492:0.0026601216):0.0000020418):0.0011576107,((AMR39834:0.0000020740,AWW21402:0.0008775618):0.0011826529,AUI42289:0.0032450611):0.0002943253):0.0014807520,(AMD61711:0.0017770002,(APG56458:0.0002920338,AQS26698:0.0000009871):0.0014539172):0.0008763410):0.0067855505,ANK57896:0.0021695689):0.0184225927):0.0010922818):0.0030864170,AHL43504:0.0023339527):0.0033057332,((((AEN75263:0.0000009871,ANK57895:0.0002927587):0.0002838701,AYU74865:0.0002939975):0.0000020889,AMR68905:0.0000009871):0.0000051384,BAP47441:0.0002942966):0.0002682392);
